# Supplementary material for: Genomic, transcriptomic, and metabolomic profiles of hiPSC-derived dopamine neurons from clinically discordant brothers with identical PRKN deletions
Source: NPJ Parkinsons Dis. 2022 Jun 29;8:84. doi: 10.1038/s41531-022-00346-3 (PMC9243035; doi:10.1038/s41531-022-00346-3)
Supplement: Supplementary file 5 — Cukier et al., 2022 Data set 4 [file 41531_2022_346_MOESM5_ESM.xlsx]

## Sheet: Exp#1_RPLC_Pos
Compound	Compound ID	Description	Accepted?	Anova (p) SM_PM	q Value SM_PM	Max Fold Change SM_PM	Highest Mean SM_PM	Lowest Mean SM_PM	Neutral mass (Da)	m/z	Charge	Retention time (min)	Anova p-value <= 0.1 SM_PM	L2	L3a	L3b	Adducts	Formula	Score	Fragmentation Score	Mass Error (ppm)	Isotope Similarity	Kegg ID	Kegg Name	Kegg Pathway ID	Kegg Pathway Name	Kegg Pathway Class	HMDB ID	HMDB Name	HMDB Origin	HMDB Description	HMDB Synonym	HMDB Class	HMDB SubClass	LipidMaps ID	LipidMaps Name	LipidMaps Synonym	LipidMaps Class	LipidMaps Category	sgc_021516r_ND_SM14_0_TH1	sgc_021516r_ND_SM14_0_TH2	sgc_021516r_ND_SM15_0_TH1	sgc_021516r_ND_SM15_0_TH2	sgc_021516r_ND_PM12_0_TH1	sgc_021516r_ND_PM12_0_TH2	sgc_021516r_ND_PM17_0_TH1	sgc_021516r_ND_PM17_0_TH2
3.08_612.1539n	HMDB0003337	Oxidized glutathione	*	0.00382545	0.0519428	-1.41388	SM	PM	612.154	613.161	1	3.07528	x	x			M+H, M+Na	C20H32N6O12S2	52.5	76.8	3.18286	89.5297	C00127	Glutathione disulfide	map00480 // map04216 // map04918	Glutathione metabolism // Ferroptosis // Thyroid hormone synthesis	Metabolism; Metabolism of other amino acids // Cellular Processes; Cell growth and death // Organismal Systems; Endocrine system	HMDB0003337	Oxidized glutathione	Endogenous|Food	Oxidized glutathione is a glutathione dimer formed by a disulfide bond between the cysteine sulfhydryl side chains during the course of being oxidized. glutathione participates in leukotriene synthesis and is a cofactor for the enzyme glutathione peroxidase. It is also important as a hydrophilic molecule that is added to lipophilic toxins and waste in the liver during biotransformation before the…	(2S)-2-azaniumyl-4-{[(1R)-2-{[(2R)-2-[(4S)-4-azaniumyl-4-carboxylatobutanamido]-2-[(carboxylatomethyl)carbamoyl]ethyl]disulfanyl}-1-[(carboxylatomethyl)carbamoyl]ethyl]carbamoyl}butanoate|Glutathione disulfide|GSSG|L(-)-Glutathione(oxidized)|Oxiglutatione	Carboxylic acids and derivatives	Amino acids, peptides, and analogues						4579.34	4274.1	4948.76	4798.49	2837.24	2954.86	3611.8	3751.91
15.06_361.2749m/z	HMDB0004666	2-Arachidonylglycerol	*	0.0309362	0.115369	1.20413	PM	SM		361.275	1	15.0595	x	x			M+H-H2O	C23H38O4	46.2	36.6	3.05118	98.1304	C13856	2-Arachidonoylglycerol	map04080 // map04714 // map04723	Neuroactive ligand-receptor interaction // Thermogenesis // Retrograde endocannabinoid signaling	Environmental Information Processing; Signaling molecules and interaction // Organismal Systems; Environmental adaptation // Organismal Systems; Nervous system	HMDB0004666	2-Arachidonylglycerol	Endogenous|Food	2-Arachidonoylglycerol (2-AG) is a unique molecular species of monoacylglycerol isolated in 1995 from rat brain and canine gut as an endogenous ligand for the cannabinoid receptors. 2-AG is rapidly formed from arachidonic acid-containing phospholipids through increased phospholipid metabolism, such as enhanced inositol phospholipid turnover, in various tissues and cells upon stimulation. 2-AG bin…	(5Z,8Z,11Z,14Z)-2-hydroxy-1-(hydroxymethyl)ethyl ester 5,8,11,14-Eicosatetraenoate|(5Z,8Z,11Z,14Z)-2-hydroxy-1-(hydroxymethyl)ethyl ester 5,8,11,14-Eicosatetraenoic acid|(all-Z)-2-hydroxy-1-(hydroxymethyl)ethyl ester 5,8,11,14-Eicosatetraenoate|(all-Z)-2-hydroxy-1-(hydroxymethyl)ethyl ester 5,8,11,14-Eicosatetraenoic acid|1-Monoacylglyceride|1-Monoacylglycerol|2-(5Z,8Z,11Z,14Z-Eicosatetraenoyl)-r…	Endocannabinoids							7444.34	8035.52	8156.96	9661.29	9582.05	10849	9190.27	10473.8
15.06_361.2749m/z	=""439146-24-4""	O-Arachidonoylglycidol		0.0309362	0.115369	1.20413	PM	SM		361.275	1	15.0595	x	x			M+H	C23H36O3	50.5	57.8	3.20372	98.3855																		7444.34	8035.52	8156.96	9661.29	9582.05	10849	9190.27	10473.8
15.06_361.2749m/z	O-Arachidonoyl Glycidol 25146			0.0309362	0.115369	1.20413	PM	SM		361.275	1	15.0595	x	x			M+H	C23H36O3	50.1	55.8	3.20376	98.3855																		7444.34	8035.52	8156.96	9661.29	9582.05	10849	9190.27	10473.8
15.06_361.2749m/z	4265993	9-deoxy-9-methylene-16,16-dimethyl -PGE2		0.0309362	0.115369	1.20413	PM	SM		361.275	1	15.0595	x	x			M+H-H2O	C23H38O4	49.3	52	3.05118	98.1304													LMFA0301005			Eicosanoids [FA03]	Fatty Acyls [FA]	7444.34	8035.52	8156.96	9661.29	9582.05	10849	9190.27	10473.8
15.06_361.2749m/z	O-Arachidonoyl Glycidol 25147			0.0309362	0.115369	1.20413	PM	SM		361.275	1	15.0595	x	x			M+H	C23H36O3	47.8	44.6	3.20376	98.3855																		7444.34	8035.52	8156.96	9661.29	9582.05	10849	9190.27	10473.8
15.06_361.2749m/z	HMDB0011549	MG(0:0/20:4(8Z,11Z,14Z,17Z)/0:0)		0.0309362	0.115369	1.20413	PM	SM		361.275	1	15.0595	x	x			M+H-H2O	C23H38O4	46.9	40	3.05118	98.1304						HMDB0011549	MG(0:0/20:4(8Z,11Z,14Z,17Z)/0:0)	Endogenous|Food	MG(0:0/20:4(8Z,11Z,14Z,17Z)/0:0) is a monoacylglyceride. A monoglyceride, more correctly known as a monoacylglycerol, is a glyceride consisting of one fatty acid chain covalently bonded to a glycerol molecule through an ester linkage. Monoacylglycerol can be broadly divided into two groups; 1-monoacylglycerols (or 3-monoacylglycerols) and 2-monoacylglycerols, depending on the position of the este…	1-Monoacylglyceride|1-Monoacylglycerol|2-(8Z,11Z,14Z,17Z-Eicosapentaenoyl)-rac-glycerol|2-Eicsoate|2-Eicsoatetraenoyl-glycerol|2-Eicsoic acid|b-Monoacylglycerol|beta-Monoacylglycerol|MAG(0:0/20:4)|MAG(0:0/20:4n3)|MAG(0:0/20:4w3)|MAG(20:4)|MG(0:0/20:4)|MG(0:0/20:4n3)|MG(0:0/20:4w3)|MG(20:4)	Endocannabinoids							7444.34	8035.52	8156.96	9661.29	9582.05	10849	9190.27	10473.8
15.06_361.2749m/z	HMDB0011579	MG(20:4(8Z,11Z,14Z,17Z)/0:0/0:0)		0.0309362	0.115369	1.20413	PM	SM		361.275	1	15.0595	x	x			M+H-H2O	C23H38O4	46.9	40	3.05118	98.1304						HMDB0011579	MG(20:4(8Z,11Z,14Z,17Z)/0:0/0:0)	Endogenous|Food	MG(20:4(8Z,11Z,14Z,17Z)/0:0/0:0) is a monoacylglyceride. A monoglyceride, more correctly known as a monoacylglycerol, is a glyceride consisting of one fatty acid chain covalently bonded to a glycerol molecule through an ester linkage. Monoacylglycerol can be broadly divided into two groups; 1-monoacylglycerols (or 3-monoacylglycerols) and 2-monoacylglycerols, depending on the position of the este…	1-(8Z,11Z,14Z,17Z-Eicosapentaenoyl)-rac-glycerol|1-Eicsoate|1-Eicsoatetraenoyl-glycerol|1-Eicsoic acid|1-Monoacylglyceride|1-Monoacylglycerol|a-Monoacylglycerol|alpha-Monoacylglycerol|MAG(20:4)|MAG(20:4/0:0)|MAG(20:4n3/0:0)|MAG(20:4w3/0:0)|MG(20:4)|MG(20:4/0:0)|MG(20:4n3/0:0)|MG(20:4w3/0:0)	Glycerolipids	Monoradylglycerols						7444.34	8035.52	8156.96	9661.29	9582.05	10849	9190.27	10473.8
15.06_361.2749m/z	14715028	1alpha,23-dihydroxy-24,25,26,27-tetranorvitamin D3 / 1alpha,23-dihydroxy-24,25,26,27-tetranorcholecalciferol		0.0309362	0.115369	1.20413	PM	SM		361.275	1	15.0595	x	x			M+H	C23H36O3	46.5	37.7	3.20372	98.3855													LMST0302002			Secosteroids [ST03]	Sterol Lipids [ST]	7444.34	8035.52	8156.96	9661.29	9582.05	10849	9190.27	10473.8
15.06_361.2749m/z	4266010	PGF2alpha isopropyl ester		0.0309362	0.115369	1.20413	PM	SM		361.275	1	15.0595	x	x			M+H-2H2O	C23H40O5	46.4	37.6	2.91253	97.8764													LMFA0301007			Eicosanoids [FA03]	Fatty Acyls [FA]	7444.34	8035.52	8156.96	9661.29	9582.05	10849	9190.27	10473.8
15.06_361.2749m/z	85292010	MG(0:0/20:4(5Z,8Z,11Z,14Z)/0:0)		0.0309362	0.115369	1.20413	PM	SM		361.275	1	15.0595	x	x			M+H-H2O	C23H38O4	46.2	36.6	3.05118	98.1304													LMGL0101002			Monoradylglycerols [GL01]	Glycerolipids [GL]	7444.34	8035.52	8156.96	9661.29	9582.05	10849	9190.27	10473.8
15.06_361.2749m/z	HMDB0011578	MG(20:4(5Z,8Z,11Z,14Z)/0:0/0:0)		0.0309362	0.115369	1.20413	PM	SM		361.275	1	15.0595	x	x			M+H-H2O	C23H38O4	46.2	36.6	3.05118	98.1304	C13857	1-Arachidonoylglycerol				HMDB0011578	MG(20:4(5Z,8Z,11Z,14Z)/0:0/0:0)	Endogenous|Food	MG(20:4(5Z,8Z,11Z,14Z)/0:0/0:0) is a monoacylglyceride. A monoglyceride, more correctly known as a monoacylglycerol, is a glyceride consisting of one fatty acid chain covalently bonded to a glycerol molecule through an ester linkage. Monoacylglycerol can be broadly divided into two groups; 1-monoacylglycerols (or 3-monoacylglycerols) and 2-monoacylglycerols, depending on the position of the ester…	1-(5Z,8Z,11Z,14Z-Eicosatetraenoyl)-rac-glycerol|1-AG|1-Arachidonoyl-glycerol|1-Monoacylglyceride|1-Monoacylglycerol|a-Monoacylglycerol|alpha-Monoacylglycerol|MAG(20:4)|MAG(20:4/0:0)|MAG(20:4n6/0:0)|MAG(20:4w6/0:0)|MG(20:4)|MG(20:4/0:0)|MG(20:4n6/0:0)|MG(20:4w6/0:0)	Glycerolipids	Monoradylglycerols						7444.34	8035.52	8156.96	9661.29	9582.05	10849	9190.27	10473.8
15.06_361.2749m/z	135636279	10-F2-dihomo-IsoP		0.0309362	0.115369	1.20413	PM	SM		361.275	1	15.0595	x	x			M+H-2H2O	C23H40O5	45.9	35.2	2.91253	97.8764													LMFA0311016			Eicosanoids [FA03]	Fatty Acyls [FA]	7444.34	8035.52	8156.96	9661.29	9582.05	10849	9190.27	10473.8
15.06_361.2749m/z	332979015	Nordeoxycholic acid		0.0309362	0.115369	1.20413	PM	SM		361.275	1	15.0595	x	x			M+H-H2O	C23H38O4	44.5	28.2	3.05118	98.1304													LMST0406002			Bile acids and derivatives [ST04]	Sterol Lipids [ST]	7444.34	8035.52	8156.96	9661.29	9582.05	10849	9190.27	10473.8
15.06_361.2749m/z	332976195	1-Acetoxy-2-hydroxy-5,12,15-heneicosatrien-4-one		0.0309362	0.115369	1.20413	PM	SM		361.275	1	15.0595	x	x			M+H-H2O	C23H38O4	43.5	23	3.05118	98.1304													LMFA0500059			Fatty alcohols [FA05]	Fatty Acyls [FA]	7444.34	8035.52	8156.96	9661.29	9582.05	10849	9190.27	10473.8
15.06_361.2749m/z	332976265	Persenone A		0.0309362	0.115369	1.20413	PM	SM		361.275	1	15.0595	x	x			M+H-H2O	C23H38O4	43.5	23	3.05118	98.1304													LMFA0500069			Fatty alcohols [FA05]	Fatty Acyls [FA]	7444.34	8035.52	8156.96	9661.29	9582.05	10849	9190.27	10473.8
15.06_361.2749m/z	HMDB0035273	1-Acetoxy-2-hydroxy-5,12,15-heneicosatrien-4-one		0.0309362	0.115369	1.20413	PM	SM		361.275	1	15.0595	x	x			M+H-H2O	C23H38O4	43.5	23	3.05118	98.1304						HMDB0035273	1-Acetoxy-2-hydroxy-5,12,15-heneicosatrien-4-one	Food|Endogenous	1-Acetoxy-2-hydroxy-5,12,15-heneicosatrien-4-one is found in fruits. 1-Acetoxy-2-hydroxy-5,12,15-heneicosatrien-4-one is a constituent of avocado (Persea americana).	1-Acetoxy-2-hydroxy-5,12,15-heneicosatrien-4-one|2-Hydroxy-4-oxo-5,12,15-heneicosatrien-1-yl acetate	Fatty Acyls	Fatty alcohols	LMFA05000596	(2R,5E,12Z,15Z)-2-hydroxy-4-oxohenicosa-5,12,15-trien-1-yl acetate		Fatty alcohols [FA05]	Fatty Acyls [FA]	7444.34	8035.52	8156.96	9661.29	9582.05	10849	9190.27	10473.8
15.06_361.2749m/z	HMDB0036568	Persenone A		0.0309362	0.115369	1.20413	PM	SM		361.275	1	15.0595	x	x			M+H-H2O	C23H38O4	43.5	23	3.05118	98.1304						HMDB0036568	Persenone A	Endogenous|Food	Persenone A is found in fruits. Persenone A is a constituent of the fruit of avocado (Persea americana).	5,6-Didehydropersin|Persenone A	Fatty Acyls	Fatty alcohols	LMFA05000690	(5E,12Z,15Z)-2-hydroxy-4-oxohenicosa-5,12,15-trien-1-yl acetate		Fatty alcohols [FA05]	Fatty Acyls [FA]	7444.34	8035.52	8156.96	9661.29	9582.05	10849	9190.27	10473.8
15.06_361.2749m/z	O-Arachidonoyl Glycidol 25148			0.0309362	0.115369	1.20413	PM	SM		361.275	1	15.0595	x	x			M+H	C23H36O3	43	20.4	3.20376	98.3855																		7444.34	8035.52	8156.96	9661.29	9582.05	10849	9190.27	10473.8
15.06_361.2749m/z	=""61263-35-2""	9-Deoxy-9-methylene-16,16-dimethyl Prostaglandin E2		0.0309362	0.115369	1.20413	PM	SM		361.275	1	15.0595	x	x			M+H-H2O	C23H38O4	42.8	19.3	3.05118	98.1304																		7444.34	8035.52	8156.96	9661.29	9582.05	10849	9190.27	10473.8
15.06_361.2749m/z	7851451	24-Nor-5beta-cholane-3alpha,7alpha,12alpha,22,23-pentol		0.0309362	0.115369	1.20413	PM	SM		361.275	1	15.0595	x	x			M+H-2H2O	C23H40O5	41.3	11.9	2.91253	97.8764													LMST0406000			Bile acids and derivatives [ST04]	Sterol Lipids [ST]	7444.34	8035.52	8156.96	9661.29	9582.05	10849	9190.27	10473.8
15.06_361.2749m/z	7851452	3alpha,7alpha,12alpha-Trihydroxy-24-nor-5beta-cholan-23-al		0.0309362	0.115369	1.20413	PM	SM		361.275	1	15.0595	x	x			M+H-H2O	C23H38O4	41.3	11.9	3.05118	98.1304													LMST0406000			Bile acids and derivatives [ST04]	Sterol Lipids [ST]	7444.34	8035.52	8156.96	9661.29	9582.05	10849	9190.27	10473.8
15.06_361.2749m/z	123069321	Norchenodeoxycholic acid		0.0309362	0.115369	1.20413	PM	SM		361.275	1	15.0595	x	x			M+H-H2O	C23H38O4	40.3	6.81	3.05118	98.1304													LMST0406001			Bile acids and derivatives [ST04]	Sterol Lipids [ST]	7444.34	8035.52	8156.96	9661.29	9582.05	10849	9190.27	10473.8
15.06_361.2749m/z	332979016	Norursodeoxycholic acid		0.0309362	0.115369	1.20413	PM	SM		361.275	1	15.0595	x	x			M+H-H2O	C23H38O4	40.3	6.81	3.05118	98.1304													LMST0406002			Bile acids and derivatives [ST04]	Sterol Lipids [ST]	7444.34	8035.52	8156.96	9661.29	9582.05	10849	9190.27	10473.8
15.06_361.2749m/z	332979019	Norhyodeoxycholic acid		0.0309362	0.115369	1.20413	PM	SM		361.275	1	15.0595	x	x			M+H-H2O	C23H38O4	40.3	6.81	3.05118	98.1304													LMST0406002			Bile acids and derivatives [ST04]	Sterol Lipids [ST]	7444.34	8035.52	8156.96	9661.29	9582.05	10849	9190.27	10473.8
15.06_361.2749m/z	332979023	Normurideoxycholic acid		0.0309362	0.115369	1.20413	PM	SM		361.275	1	15.0595	x	x			M+H-H2O	C23H38O4	40.3	6.81	3.05118	98.1304													LMST0406002			Bile acids and derivatives [ST04]	Sterol Lipids [ST]	7444.34	8035.52	8156.96	9661.29	9582.05	10849	9190.27	10473.8
15.06_361.2749m/z	HMDB0036356	[12]-Gingerol		0.0309362	0.115369	1.20413	PM	SM		361.275	1	15.0595	x	x			M+H-H2O	C23H38O4	39.1	1.01	3.05118	98.1304						HMDB0036356	[12]-Gingerol	Food	[12]-Gingerol is found in ginger. [12]-Gingerol is a constituent of Zingiber officinale (ginger)	5-Hydroxy-1-(4-hydroxy-3-methoxyphenyl)-3-hexadecanone, 9CI	Phenols	Methoxyphenols						7444.34	8035.52	8156.96	9661.29	9582.05	10849	9190.27	10473.8
15.06_361.2749m/z	=""199920-18-8""	13,14-Dihydro-15-ketoprostaglandin F2.alpha. isopropyl ester		0.0309362	0.115369	1.20413	PM	SM		361.275	1	15.0595	x	x			M+H-2H2O	C23H40O5	38.9	0	2.91253	97.8764																		7444.34	8035.52	8156.96	9661.29	9582.05	10849	9190.27	10473.8
15.06_361.2749m/z	=""53764-90-2""	Prostaglandin F2.alpha. isopropyl ester		0.0309362	0.115369	1.20413	PM	SM		361.275	1	15.0595	x	x			M+H-2H2O	C23H40O5	38.9	0	2.91253	97.8764																		7444.34	8035.52	8156.96	9661.29	9582.05	10849	9190.27	10473.8
16.64_571.3653n	HMDB0010401	LysoPC(22:4(7Z,10Z,13Z,16Z))	*	0.00508179	0.0564033	1.92227	PM	SM	571.365	572.373	1	16.6437	x		x		M+H, M+Na	C30H54NO7P	43.8	29.8	2.60165	92.3562	[ C04230 ]	1-Acyl-sn-glycero-3-phosphocholine				HMDB0010401	LysoPC(22:4(7Z,10Z,13Z,16Z))	Endogenous|Food	LysoPC(22:4(7Z,10Z,13Z,16Z)) is a lysophospholipid (LyP). It is a monoglycerophospholipid in which a phosphorylcholine moiety occupies a glycerol substitution site. Lysophosphatidylcholines can have different combinations of fatty acids of varying lengths and saturation attached at the C-1 (sn-1) position. Fatty acids containing 16, 18 and 20 carbons are the most common. LysoPC(22:4(7Z,10Z,13Z,16…	=""1-Adrenoyl-glycero-3-phosphocholine|LPC(22:4)|LPC(22:4/0:0)|LPC(22:4n6/0:0)|LPC(22:4w6/0:0)|LyPC(22:4)|LyPC(22:4/0:0)|LyPC(22:4n6/0:0)|LyPC(22:4w6/0:0)|LysoPC(22:4)|LysoPC(22:4/0:0)|LysoPC(22:4n6/0:0)|LysoPC(22:4w6/0:0)|Lysophosphatidylcholine(22:4)|Ly	Glycerophospholipids	Glycerophosphocholines						1879.13	2294.12	1377.39	1909.36	2672.97	3458.21	3679.74	4529.21
16.64_571.3653n	123061577	PC(22:4(7Z,10Z,13Z,16Z)/0:0)		0.00508179	0.0564033	1.92227	PM	SM	571.365	572.373	1	16.6437	x		x		M+H, M+Na	C30H54NO7P	43.8	29.8	2.60165	92.3562													LMGP0105012			Glycerophosphocholines [GP01]	Glycerophospholipids [GP]	1879.13	2294.12	1377.39	1909.36	2672.97	3458.21	3679.74	4529.21
2.30_663.1104n	HMDB0000902	NAD	*	0.0278653	0.109266	-1.3024	SM	PM	663.11	664.118	1	2.29507	x		x		M+H, M+Na	C21H27N7O14P2	56.2	87.9	1.86587	95.372																		168.614	178.036	177.751	205.99	111.043	156.096	134.142	159.526
2.30_663.1104n	HMDB0039421	Fenugreekine		0.0278653	0.109266	-1.3024	SM	PM	663.11	664.118	1	2.29507	x		x		M+H, M+Na	C21H27N7O14P2	58.4	98.9	1.86587	95.372						HMDB0039421	Fenugreekine	Food	Fenugreekine is found in fenugreek. Fenugreekine is isolated from the seeds of Trigonella foenum-graecum (fenugreek).	PAD	Purine nucleotides	Purine nucleotide sugars						168.614	178.036	177.751	205.99	111.043	156.096	134.142	159.526
2.30_663.1104n	NAD-4			0.0278653	0.109266	-1.3024	SM	PM	663.11	664.118	1	2.29507	x		x		M+H, M+Na	C21H27N7O14P2	51.7	65.2	1.86864	95.372																		168.614	178.036	177.751	205.99	111.043	156.096	134.142	159.526
2.30_663.1104n	NAD-41			0.0278653	0.109266	-1.3024	SM	PM	663.11	664.118	1	2.29507	x		x		M+H, M+Na	C21H27N7O14P2	51.6	64.8	1.86864	95.372																		168.614	178.036	177.751	205.99	111.043	156.096	134.142	159.526
1.39_257.1035n	HMDB0000086	Glycerophosphocholine	*	0.0372044	0.124618	-1.26549	SM	PM	257.104	280.093	1	1.39233	x		x		M+K, M+Na	C8H20NO6P	37.5	0	2.74118	92.2632	C00670	sn-Glycero-3-phosphocholine	map00564 // map00565 // map05231	Glycerophospholipid metabolism // Ether lipid metabolism // Choline metabolism in cancer	Metabolism; Lipid metabolism // Metabolism; Lipid metabolism // Human Diseases; Cancers	HMDB0000086	Glycerophosphocholine	Endogenous|Food	Glycerophosphorylcholine (GPC) is a choline derivative and one of the two major forms of choline storage (along with phosphocholine) in the cytosol. Glycerophosphorylcholine is also one of the four major organic osmolytes in renal medullary cells, changing their intracellular osmolyte concentration in parallel with extracellular tonicity during cellular osmoadaptation. As an osmolyte, Glycerophos…	2-[[(2,3-Dihydroxypropoxy)hydroxyphosphinyl]oxy]-N,N,N-trimethyl-Ethanaminium inner salt|a-Glycerophosphorylcholine|a-Glycerylphosphorylcholine|alpha-Glycerophosphorylcholine|alpha-Glycerylphosphorylcholine|Choline Alfoscerate|Choline glycerophosphate|Glycerol 3-phosphocholine|Glycerol phosphorylcholine|Glycerol-3-phosphatidylcholine|Glycerophosphatidylcholine|Glycerophosphocholine|Glycerophospho…	Glycerophospholipids	Glycerophosphocholines						321.369	295.723	408.538	355.895	256.352	241.802	300.48	293.056
1.39_257.1035n	=""2140-61-6""	Cytidine, 5-methyl-		0.0372044	0.124618	-1.26549	SM	PM	257.104	280.093	1	1.39233	x		x		M+K, M+Na	C10H15N3O5	35.9	0	9.17213	89.8247																		321.369	295.723	408.538	355.895	256.352	241.802	300.48	293.056
1.39_257.1035n	=""26171-23-3""	Tolmetin		0.0372044	0.124618	-1.26549	SM	PM	257.104	280.093	1	1.39233	x		x		M+K, M+Na	C15H15NO3	35.8	0	-6.47434	86.1616																		321.369	295.723	408.538	355.895	256.352	241.802	300.48	293.056
1.39_257.1035n	=""322-35-0""	Benserazide		0.0372044	0.124618	-1.26549	SM	PM	257.104	280.093	1	1.39233	x		x		M+K, M+Na	C10H15N3O5	35.9	0	9.17213	89.8247																		321.369	295.723	408.538	355.895	256.352	241.802	300.48	293.056
1.39_257.1035n	5-Methylcytidine 27074			0.0372044	0.124618	-1.26549	SM	PM	257.104	280.093	1	1.39233	x		x		M+K, M+Na	C10H15N3O5	35.8	0	9.17055	89.0268																		321.369	295.723	408.538	355.895	256.352	241.802	300.48	293.056
1.39_257.1035n	5-Methylcytidine 27075			0.0372044	0.124618	-1.26549	SM	PM	257.104	280.093	1	1.39233	x		x		M+K, M+Na	C10H15N3O5	35.8	0	9.17055	89.0268																		321.369	295.723	408.538	355.895	256.352	241.802	300.48	293.056
1.39_257.1035n	5-Methylcytidine 27076			0.0372044	0.124618	-1.26549	SM	PM	257.104	280.093	1	1.39233	x		x		M+K, M+Na	C10H15N3O5	35.8	0	9.17055	89.0268																		321.369	295.723	408.538	355.895	256.352	241.802	300.48	293.056
1.39_257.1035n	Benserazide 30962			0.0372044	0.124618	-1.26549	SM	PM	257.104	280.093	1	1.39233	x		x		M+K, M+Na	C10H15N3O5	35.8	0	9.17055	89.0268																		321.369	295.723	408.538	355.895	256.352	241.802	300.48	293.056
1.39_257.1035n	Benserazide 30963			0.0372044	0.124618	-1.26549	SM	PM	257.104	280.093	1	1.39233	x		x		M+K, M+Na	C10H15N3O5	35.8	0	9.17055	89.0268																		321.369	295.723	408.538	355.895	256.352	241.802	300.48	293.056
1.39_257.1035n	Benserazide 30964			0.0372044	0.124618	-1.26549	SM	PM	257.104	280.093	1	1.39233	x		x		M+K, M+Na	C10H15N3O5	35.8	0	9.17055	89.0268																		321.369	295.723	408.538	355.895	256.352	241.802	300.48	293.056
1.39_257.1035n	HMDB0000982	5-Methylcytidine		0.0372044	0.124618	-1.26549	SM	PM	257.104	280.093	1	1.39233	x		x		M+K, M+Na	C10H15N3O5	35.8	0	9.17213	89.0268						HMDB0000982	5-Methylcytidine	Endogenous	5-Methylcytidine is a post-transcriptional modifications found in tRNA, snRNA, and rRNA. It is associated with the genetic change which is involved in the origin of cancer (PMID 6260434).	5-Methyl-cytidine|5-Methylcytidine	Pyrimidine nucleosides							321.369	295.723	408.538	355.895	256.352	241.802	300.48	293.056
1.39_257.1035n	HMDB0014643	Tolmetin		0.0372044	0.124618	-1.26549	SM	PM	257.104	280.093	1	1.39233	x		x		M+K, M+Na	C15H15NO3	36	0	-6.47434	86.2466	C07149	Tolmetin				HMDB0014643	Tolmetin		Tolmetin is only found in individuals that have used or taken this drug. It is a non-steroidal anti-inflammatory agent (anti-inflammatory agents, NON-steroidal) similar in mode of action to indomethacin. [PubChem]The mode of action of tolmetin is not known. However, studies in laboratory animals and man have demonstrated that the anti-inflammatory action of tolmetin is not due to pituitary-adrena…	Tolmetina [DCIT]|Tolmetine [INN-French]|Tolmetino [INN-Spanish]|Tolmetinum [INN-Latin]	Organooxygen compounds	Carbonyl compounds						321.369	295.723	408.538	355.895	256.352	241.802	300.48	293.056
1.39_257.1035n	HMDB0039229	Pyro-L-glutaminyl-L-glutamine		0.0372044	0.124618	-1.26549	SM	PM	257.104	280.093	1	1.39233	x		x		M+K, M+Na	C10H15N3O5	35.8	0	9.17213	89.0268						HMDB0039229	Pyro-L-glutaminyl-L-glutamine	Food	Pyro-L-glutaminyl-L-glutamine is found in fruits. Pyro-L-glutaminyl-L-glutamine is a constituent of the seeds of Dolichos biflorus (papadi).		Carboxylic acids and derivatives	Amino acids, peptides, and analogues						321.369	295.723	408.538	355.895	256.352	241.802	300.48	293.056
1.39_257.1035n	SN-GLYCERO-3-PHOSPHOCHOLINE-21			0.0372044	0.124618	-1.26549	SM	PM	257.104	280.093	1	1.39233	x		x		M+K, M+Na	C8H20NO6P	37.5	0	2.75671	92.2632																		321.369	295.723	408.538	355.895	256.352	241.802	300.48	293.056
1.39_257.1035n	SN-GLYCERO-3-PHOSPHOCHOLINE-69			0.0372044	0.124618	-1.26549	SM	PM	257.104	280.093	1	1.39233	x		x		M+K, M+Na	C8H20NO6P	37.1	0	4.8765	92.2632																		321.369	295.723	408.538	355.895	256.352	241.802	300.48	293.056
1.39_257.1035n	Tc1dfiIKIFOutca	PyroGlu-Gln		0.0372044	0.124618	-1.26549	SM	PM	257.104	280.093	1	1.39233	x		x		M+K, M+Na	C10H15N3O5	35.9	0	9.17213	89.8247																		321.369	295.723	408.538	355.895	256.352	241.802	300.48	293.056
22.55_337.3361n	13E-Docosenamide 28371			0.0214097	0.0962314	1.46848	PM	SM	337.336	338.343	1	22.5488	x		x		M+H, 2M+H	C22H43NO	57.6	96.4	4.90632	97.1842																		6453.64	5972.05	10326.6	8831.85	11215.4	10932.5	12302.2	11930.6
22.55_337.3361n	=""702638-84-4""	N-Cyclohexanecarbonylpentadecylamine		0.0214097	0.0962314	1.46848	PM	SM	337.336	338.343	1	22.5488	x		x		M+H, 2M+H	C22H43NO	55.9	88.1	4.90631	97.1842																		6453.64	5972.05	10326.6	8831.85	11215.4	10932.5	12302.2	11930.6
22.55_337.3361n	13E-Docosenamide 28372			0.0214097	0.0962314	1.46848	PM	SM	337.336	338.343	1	22.5488	x		x		M+H, 2M+H	C22H43NO	38.6	1.67	4.90632	97.1842																		6453.64	5972.05	10326.6	8831.85	11215.4	10932.5	12302.2	11930.6
15.93_466.3502n	HMDB0012082	LysoSM(d18:0)	*	0.0530037	0.140322	-1.18216	SM	PM	466.35	489.34	1	15.9334	x		x		M+H, M+Na	C23H51N2O5P	36.2	0	-7.24048	89.3081						HMDB0012082	LysoSM(d18:0)	Endogenous|Food	Sphingomyelin (d18:0/0:0) or LysoSM(d18:0) is a type of sphingolipid found in animal cell membranes, especially in the membranous myelin sheath which surrounds some nerve cell axons. It usually consists of phosphorylcholine and ceramide. In humans, sphingomyelin is the only membrane phospholipid not derived from glycerol. Like all sphingolipids, SPH has a ceramide core (sphingosine bonded to a fa…	=""Lysosphingomyelin|SM(d18:0/0:0)|Sphinganine-1-phosphocholine|Sphingomyelin(d18:0/0:0)""	Sphingolipids	Phosphosphingolipids						897.89	797.685	866.468	781.517	801.189	749.759	678.202	599.197
15.93_466.3502n	7850622	Sphinganine-1-phosphocholine		0.0530037	0.140322	-1.18216	SM	PM	466.35	489.34	1	15.9334	x		x		M+H, M+Na	C23H51N2O5P	36.2	0	-7.24048	89.3081													LMSP0106000			Sphingoid bases [SP01]	Sphingolipids [SP]	897.89	797.685	866.468	781.517	801.189	749.759	678.202	599.197
1.69_370.0301n	21897	SB 216763	*	0.386853	0.34239	1.14405	PM	SM	370.03	393.02	1	1.68942			x		M+H, M+Na	C19H12Cl2N2O2	28	0	6.92823	47.8762																		49.493	44.5417	51.8216	31.3301	56.1844	61.0488	45.3061	40.1716
2.89_321.0701n	HMDB0013220	Beta-Citryl-L-glutamic acid	*	0.00703172	0.0653874	-1.48726	SM	PM	321.07	344.059	1	2.88925	x		x		M+Na, M+K	C11H15NO10	38.2	0	1.59217	92.746						HMDB0013220	Beta-Citryl-L-glutamic acid	Endogenous	beta-Citryl-L-glutamic acid (beta-CG) is a derivative of glutamic acid. beta-CG which is known to occur in the brain, have been isolated from human urine.	3-(((1,3-Dicarboxypropyl)amino)carbonyl)-3-hydroxy-Pentanedioate|3-(((1,3-Dicarboxypropyl)amino)carbonyl)-3-hydroxy-Pentanedioic acid|beta-Citrylglutamic acid	Carboxylic acids and derivatives	Amino acids, peptides, and analogues						578.008	534.549	594.962	573.31	306.392	332.246	463.667	431.27
2.89_321.0701n	=""205939-58-8""	Ethanesulfonic acid, 2-[(2,4-dimethyl-3-thienyl)(2-methoxy-1-methylethyl)amino]-2-oxo-		0.00703172	0.0653874	-1.48726	SM	PM	321.07	344.059	1	2.88925	x		x		M+Na, M+K	C12H19NO5S2	36.5	0	-1.1145	83.6716																		578.008	534.549	594.962	573.31	306.392	332.246	463.667	431.27
2.23_307.0846n	HMDB0000125	Glutathione	*	0.00012869	0.0307147	-4.21954	SM	PM	307.085	330.074	1	2.22517	x		x		M+H, M+Na	C10H17N3O6S	37	0	2.49118	87.6406	C00051	Glutathione	map00270 // map00480 // map01100 // map02010 // map04216 // map04918 // map04976	Cysteine and methionine metabolism // Glutathione metabolism // Metabolic pathways // ABC transporters // Ferroptosis // Thyroid hormone synthesis // Bile secretion	Metabolism; Amino acid metabolism // Metabolism; Metabolism of other amino acids // // Environmental Information Processing; Membrane transport // Cellular Processes; Cell growth and death // Organismal Systems; Endocrine system // Organismal Systems; Digestive system	HMDB0000125	Glutathione	Endogenous|Food	Glutathione is a compound synthesized from cysteine, perhaps the most important member of the body's toxic waste disposal team. Like cysteine, glutathione contains the crucial thiol (-SH) group that makes it an effective antioxidant. There are virtually no living organisms on this planet-animal or plant whose cells don't contain some glutathione. Scientists have speculated that glutathione was es…	5-L-Glutamyl-L-cysteinylglycine|Agifutol S|Bakezyme RX|Copren|Deltathione|gamma-Glutamylcysteinylglycine|gamma-L-Glutamyl-L-cysteinyl-glycine|gamma-L-Glutamyl-L-cysteinylglycine|Glutathion|Glutathione|Glutathione red|Glutathione reduced|Glutathione-SH|Glutatiol|Glutatione|Glutide|Glutinal|GSH|Isethion|L-g-Glutamyl-L-cysteinyl-glycine|L-gamma-Glutamyl-L-cysteinyl-glycine|L-gamma-Glutamyl-L-cystein…	Carboxylic acids and derivatives	Amino acids, peptides, and analogues						235.381	212.402	173.082	169.584	39.1647	33.8792	46.8568	67.4298
2.23_307.0846n	Cys Gly Glu 4338			0.00012869	0.0307147	-4.21954	SM	PM	307.085	330.074	1	2.22517	x		x		M+H, M+Na	C10H17N3O6S	37	0	2.49208	87.6406																		235.381	212.402	173.082	169.584	39.1647	33.8792	46.8568	67.4298
2.23_307.0846n	Cys Gly Glu 4339			0.00012869	0.0307147	-4.21954	SM	PM	307.085	330.074	1	2.22517	x		x		M+H, M+Na	C10H17N3O6S	37	0	2.49208	87.6406																		235.381	212.402	173.082	169.584	39.1647	33.8792	46.8568	67.4298
2.23_307.0846n	Cys Gly Glu 4340			0.00012869	0.0307147	-4.21954	SM	PM	307.085	330.074	1	2.22517	x		x		M+H, M+Na	C10H17N3O6S	37	0	2.49208	87.6406																		235.381	212.402	173.082	169.584	39.1647	33.8792	46.8568	67.4298
2.23_307.0846n	Glutathione 26529			0.00012869	0.0307147	-4.21954	SM	PM	307.085	330.074	1	2.22517	x		x		M+H, M+Na	C10H17N3O6S	37	0	2.49208	87.6406																		235.381	212.402	173.082	169.584	39.1647	33.8792	46.8568	67.4298
2.23_307.0846n	Glutathione 26530			0.00012869	0.0307147	-4.21954	SM	PM	307.085	330.074	1	2.22517	x		x		M+H, M+Na	C10H17N3O6S	37	0	2.49208	87.6406																		235.381	212.402	173.082	169.584	39.1647	33.8792	46.8568	67.4298
2.23_307.0846n	Glutathione 26531			0.00012869	0.0307147	-4.21954	SM	PM	307.085	330.074	1	2.22517	x		x		M+H, M+Na	C10H17N3O6S	37	0	2.49208	87.6406																		235.381	212.402	173.082	169.584	39.1647	33.8792	46.8568	67.4298
2.23_307.0846n	Glutathione 26532			0.00012869	0.0307147	-4.21954	SM	PM	307.085	330.074	1	2.22517	x		x		M+H, M+Na	C10H17N3O6S	37	0	2.49208	87.6406																		235.381	212.402	173.082	169.584	39.1647	33.8792	46.8568	67.4298
2.23_307.0846n	Glutathione 26533			0.00012869	0.0307147	-4.21954	SM	PM	307.085	330.074	1	2.22517	x		x		M+H, M+Na	C10H17N3O6S	37	0	2.49208	87.6406																		235.381	212.402	173.082	169.584	39.1647	33.8792	46.8568	67.4298
2.23_307.0846n	GLUTATHIONE-1000			0.00012869	0.0307147	-4.21954	SM	PM	307.085	330.074	1	2.22517	x		x		M+H, M+Na	C10H17N3O6S	37	0	2.57675	87.6406																		235.381	212.402	173.082	169.584	39.1647	33.8792	46.8568	67.4298
2.23_307.0846n	GLUTATHIONE-63			0.00012869	0.0307147	-4.21954	SM	PM	307.085	330.074	1	2.22517	x		x		M+H, M+Na	C10H17N3O6S	37	0	2.44649	87.6406																		235.381	212.402	173.082	169.584	39.1647	33.8792	46.8568	67.4298
2.23_307.0846n	HMDB0029826	Hallacridone		0.00012869	0.0307147	-4.21954	SM	PM	307.085	330.074	1	2.22517	x		x		M+H, M+Na	C18H13NO4	37.1	0	0.369209	85.7921						HMDB0029826	Hallacridone	Endogenous|Food	Hallacridone is found in herbs and spices. Minor alkaloid from Ruta graveolens (rue) tissue culture	2-Acetyl-5-hydroxy-11-methylfuro[2,3-c]acridin-6(11H)-one, 9CI	Quinolines and derivatives	Benzoquinolines						235.381	212.402	173.082	169.584	39.1647	33.8792	46.8568	67.4298
2.23_307.0846n	HMDB0033247	Aristolodione		0.00012869	0.0307147	-4.21954	SM	PM	307.085	330.074	1	2.22517	x		x		M+H, M+Na	C18H13NO4	37.1	0	0.369209	85.7921						HMDB0033247	Aristolodione	Food	Aristolodione is found in herbs and spices. Aristolodione is an alkaloid Piper longum (long pepper).	Aristolodione|Piperadione	Aporphines	4,5-dioxoaporphines						235.381	212.402	173.082	169.584	39.1647	33.8792	46.8568	67.4298
2.23_307.0846n	HMDB0062697	Glutathionate(1-)		0.00012869	0.0307147	-4.21954	SM	PM	307.085	330.074	1	2.22517	x		x		M+H, M+Na	C10H17N3O6S	37	0	2.49118	87.6406						HMDB0062697	Glutathionate(1-)		Glutathionate(1-), also known as Glutathionic acid or Glutathione, is classified as a member of the Oligopeptides. Oligopeptides are organic compounds containing a sequence of between three and ten alpha-amino acids joined by peptide bonds. Glutathionate(1-) is considered to be soluble (in water) and acidic	Glutathionate|Glutathionate anion|Glutathionate ion|Glutathione|Glutathionic acid|Glutathionic acid anion|Glutathionic acid ion|Glutathionic acid(1-)	Carboxylic acids and derivatives	Amino acids, peptides, and analogues						235.381	212.402	173.082	169.584	39.1647	33.8792	46.8568	67.4298
21.44_292.2768n	HMDB0032147	Geranylcitronellol	*	0.955981	0.584044	-1.19379	SM	PM	292.277	293.284	1	21.4365			x		M+H-H2O, M+H	C20H36O	37.6	0	0.604679	88.6684						HMDB0032147	Geranylcitronellol	Endogenous|Food	Geranylcitronellol is found in fruits. Geranylcitronellol is isolated from Zizyphus jujuba (Chinese date	(6E,10E)-3,7,11,15-Tetramethyl-6,10,14-hexadecatrien-1-ol|Geranylcitronellol	Prenol lipids	Diterpenoids						160.968	151.921	39.2878	57.0361	109.73	87.4856	65.4359	80.1347
21.44_292.2768n	135638035	9R,10S-Epoxy-3Z,6Z-eicosadiene		0.955981	0.584044	-1.19379	SM	PM	292.277	293.284	1	21.4365			x		M+H-H2O, M+H	C20H36O	37.6	0	0.604679	88.6684													LMFA1200030			Oxygenated hydrocarbons [FA12]	Fatty Acyls [FA]	160.968	151.921	39.2878	57.0361	109.73	87.4856	65.4359	80.1347
21.44_292.2768n	135638036	9S,10R-Epoxy-3Z,6Z-eicosadiene		0.955981	0.584044	-1.19379	SM	PM	292.277	293.284	1	21.4365			x		M+H-H2O, M+H	C20H36O	37.6	0	0.604679	88.6684													LMFA1200031			Oxygenated hydrocarbons [FA12]	Fatty Acyls [FA]	160.968	151.921	39.2878	57.0361	109.73	87.4856	65.4359	80.1347
21.44_292.2768n	135638037	6R,7S-Epoxy-3Z,9Z-eicosadiene		0.955981	0.584044	-1.19379	SM	PM	292.277	293.284	1	21.4365			x		M+H-H2O, M+H	C20H36O	37.6	0	0.604679	88.6684													LMFA1200031			Oxygenated hydrocarbons [FA12]	Fatty Acyls [FA]	160.968	151.921	39.2878	57.0361	109.73	87.4856	65.4359	80.1347
21.44_292.2768n	135638038	6S,7R-Epoxy-3Z,9Z-eicosadiene		0.955981	0.584044	-1.19379	SM	PM	292.277	293.284	1	21.4365			x		M+H-H2O, M+H	C20H36O	37.6	0	0.604679	88.6684													LMFA1200031			Oxygenated hydrocarbons [FA12]	Fatty Acyls [FA]	160.968	151.921	39.2878	57.0361	109.73	87.4856	65.4359	80.1347
21.44_292.2768n	135638039	3,4-Epoxy-6Z,9Z-eicosadiene		0.955981	0.584044	-1.19379	SM	PM	292.277	293.284	1	21.4365			x		M+H-H2O, M+H	C20H36O	37.6	0	0.604679	88.6684													LMFA1200031			Oxygenated hydrocarbons [FA12]	Fatty Acyls [FA]	160.968	151.921	39.2878	57.0361	109.73	87.4856	65.4359	80.1347
21.44_292.2768n	85291605	3,7,11,15-Tetramethyl-6,10,14-hexadecatrien-1-ol		0.955981	0.584044	-1.19379	SM	PM	292.277	293.284	1	21.4365			x		M+H-H2O, M+H	C20H36O	37.6	0	0.604679	88.6684													LMFA0500021			Fatty alcohols [FA05]	Fatty Acyls [FA]	160.968	151.921	39.2878	57.0361	109.73	87.4856	65.4359	80.1347
20.71_522.4125n	HMDB0041205	Panaxydol linoleate	*	0.107898	0.182386	1.34982	PM	SM	522.413	545.403	1	20.7086			x		M+H, M+Na	C35H54O3	34.5	0	9.99918	83.3147						HMDB0041205	Panaxydol linoleate	Endogenous|Food	Panaxydol linoleate is found in tea. Panaxydol linoleate is a constituent of Panax ginseng (ginseng).	Panaxydol linoleate	Fatty Acyls	Lineolic acids and derivatives						378.39	329.687	214.218	180.719	409.224	394.465	337.377	347.806
24.11_787.5152n	HMDB0009368	PE(20:3(8Z,11Z,14Z)/20:5(5Z,8Z,11Z,14Z,17Z))	*	0.136663	0.193771	1.38095	PM	SM	787.515	788.529	1	24.1092			x		M+H-H2O, M+H	C45H74NO8P	35.2	2.4	-0.0217672	73.5993	[ C00350 ]	Phosphatidylethanolamine				HMDB0009368	PE(20:3(8Z,11Z,14Z)/20:5(5Z,8Z,11Z,14Z,17Z))	Endogenous|Food	PE(20:3(8Z,11Z,14Z)/20:5(5Z,8Z,11Z,14Z,17Z)) is a phosphatidylethanolamine (PE or GPEtn). It is a glycerophospholipid in which a phosphorylethanolamine moiety occupies a glycerol substitution site. As is the case with diacylglycerols, glycerophosphoethanolamines can have many different combinations of fatty acids of varying lengths and saturation attached at the C-1 and C-2 positions. Fatty acids…	=""1-Homo-g-linolenoyl-2-eicosapentaenoyl-sn-glycero-3-phosphoethanolamine|1-Homo-gamma-linolenoyl-2-eicosapentaenoyl-sn-glycero-3-phosphoethanolamine|GPEtn(20:3/20:5)|GPEtn(20:3n6/20:5n3)|GPEtn(20:3w6/20:5w3)|GPEtn(40:8)|PE(20:3/20:5)|PE(20:3n6/20:5n3)|P	Glycerophospholipids	Glycerophosphoethanolamines						364.231	296.829	266.054	335.3	516.714	266.154	440.132	520.334
24.11_787.5152n	123062013	PE(18:4(6Z,9Z,12Z,15Z)/22:4(7Z,10Z,13Z,16Z))		0.136663	0.193771	1.38095	PM	SM	787.515	788.529	1	24.1092			x		M+H-H2O, M+H	C45H74NO8P	35.2	2.4	-0.0217672	73.5993													LMGP0201076			Glycerophosphoethanolamines [GP02]	Glycerophospholipids [GP]	364.231	296.829	266.054	335.3	516.714	266.154	440.132	520.334
24.11_787.5152n	123062172	PE(20:3(8Z,11Z,14Z)/20:5(5Z,8Z,11Z,14Z,17Z))		0.136663	0.193771	1.38095	PM	SM	787.515	788.529	1	24.1092			x		M+H-H2O, M+H	C45H74NO8P	35.2	2.4	-0.0217672	73.5993													LMGP0201092			Glycerophosphoethanolamines [GP02]	Glycerophospholipids [GP]	364.231	296.829	266.054	335.3	516.714	266.154	440.132	520.334
24.11_787.5152n	123062229	PE(20:5(5Z,8Z,11Z,14Z,17Z)/20:3(8Z,11Z,14Z))		0.136663	0.193771	1.38095	PM	SM	787.515	788.529	1	24.1092			x		M+H-H2O, M+H	C45H74NO8P	35.2	2.4	-0.0217672	73.5993													LMGP0201098			Glycerophosphoethanolamines [GP02]	Glycerophospholipids [GP]	364.231	296.829	266.054	335.3	516.714	266.154	440.132	520.334
24.11_787.5152n	123062364	PE(22:4(7Z,10Z,13Z,16Z)/18:4(6Z,9Z,12Z,15Z))		0.136663	0.193771	1.38095	PM	SM	787.515	788.529	1	24.1092			x		M+H-H2O, M+H	C45H74NO8P	35.2	2.4	-0.0217672	73.5993													LMGP0201111			Glycerophosphoethanolamines [GP02]	Glycerophospholipids [GP]	364.231	296.829	266.054	335.3	516.714	266.154	440.132	520.334
24.11_787.5152n	123062390	PE(22:6(4Z,7Z,10Z,13Z,16Z,19Z)/18:2(9Z,12Z))		0.136663	0.193771	1.38095	PM	SM	787.515	788.529	1	24.1092			x		M+H-H2O, M+H	C45H74NO8P	35.2	2.4	-0.0217672	73.5993													LMGP0201114			Glycerophosphoethanolamines [GP02]	Glycerophospholipids [GP]	364.231	296.829	266.054	335.3	516.714	266.154	440.132	520.334
24.11_787.5152n	123062437	PE(18:2(9Z,12Z)/22:6(4Z,7Z,10Z,13Z,16Z,19Z))		0.136663	0.193771	1.38095	PM	SM	787.515	788.529	1	24.1092			x		M+H-H2O, M+H	C45H74NO8P	35.2	2.4	-0.0217672	73.5993													LMGP0201119			Glycerophosphoethanolamines [GP02]	Glycerophospholipids [GP]	364.231	296.829	266.054	335.3	516.714	266.154	440.132	520.334
24.11_787.5152n	HMDB0009111	PE(18:2(9Z,12Z)/22:6(4Z,7Z,10Z,13Z,16Z,19Z))		0.136663	0.193771	1.38095	PM	SM	787.515	788.529	1	24.1092			x		M+H-H2O, M+H	C45H74NO8P	35.2	2.4	-0.0217672	73.5993	[ C00350 ]	Phosphatidylethanolamine				HMDB0009111	PE(18:2(9Z,12Z)/22:6(4Z,7Z,10Z,13Z,16Z,19Z))	Endogenous|Food	PE(18:2(9Z,12Z)/22:6(4Z,7Z,10Z,13Z,16Z,19Z)) is a phosphatidylethanolamine (PE or GPEtn). It is a glycerophospholipid in which a phosphorylethanolamine moiety occupies a glycerol substitution site. As is the case with diacylglycerols, glycerophosphoethanolamines can have many different combinations of fatty acids of varying lengths and saturation attached at the C-1 and C-2 positions. Fatty acids…	=""1-Linoleoyl-2-docosahexaenoyl-sn-glycero-3-phosphoethanolamine|GPEtn(18:2/22:6)|GPEtn(18:2n6/22:6n3)|GPEtn(18:2w6/22:6w3)|GPEtn(40:8)|PE(18:2/22:6)|PE(18:2n6/22:6n3)|PE(18:2w6/22:6w3)|PE(40:8)|Phophatidylethanolamine(18:2/22:6)|Phophatidylethanolamine(	Glycerophospholipids	Glycerophosphoethanolamines						364.231	296.829	266.054	335.3	516.714	266.154	440.132	520.334
24.11_787.5152n	HMDB0009143	PE(18:3(6Z,9Z,12Z)/22:5(7Z,10Z,13Z,16Z,19Z))		0.136663	0.193771	1.38095	PM	SM	787.515	788.529	1	24.1092			x		M+H-H2O, M+H	C45H74NO8P	35.2	2.4	-0.0217672	73.5993	[ C00350 ]	Phosphatidylethanolamine				HMDB0009143	PE(18:3(6Z,9Z,12Z)/22:5(7Z,10Z,13Z,16Z,19Z))	Endogenous|Food	PE(18:3(6Z,9Z,12Z)/22:5(7Z,10Z,13Z,16Z,19Z)) is a phosphatidylethanolamine (PE or GPEtn). It is a glycerophospholipid in which a phosphorylethanolamine moiety occupies a glycerol substitution site. As is the case with diacylglycerols, glycerophosphoethanolamines can have many different combinations of fatty acids of varying lengths and saturation attached at the C-1 and C-2 positions. Fatty acids…	=""1-g-Linolenoyl-2-docosapentaenoyl-sn-glycero-3-phosphoethanolamine|1-gamma-Linolenoyl-2-docosapentaenoyl-sn-glycero-3-phosphoethanolamine|GPEtn(18:3/22:5)|GPEtn(18:3n6/22:5n3)|GPEtn(18:3w6/22:5w3)|GPEtn(40:8)|PE(18:3/22:5)|PE(18:3n6/22:5n3)|PE(18:3w6/2	Glycerophospholipids	Glycerophosphoethanolamines						364.231	296.829	266.054	335.3	516.714	266.154	440.132	520.334
24.11_787.5152n	HMDB0009175	PE(18:3(9Z,12Z,15Z)/22:5(4Z,7Z,10Z,13Z,16Z))		0.136663	0.193771	1.38095	PM	SM	787.515	788.529	1	24.1092			x		M+H-H2O, M+H	C45H74NO8P	35.2	2.4	-0.0217672	73.5993	[ C00350 ]	Phosphatidylethanolamine				HMDB0009175	PE(18:3(9Z,12Z,15Z)/22:5(4Z,7Z,10Z,13Z,16Z))	Endogenous|Food	PE(18:3(9Z,12Z,15Z)/22:5(4Z,7Z,10Z,13Z,16Z)) is a phosphatidylethanolamine (PE or GPEtn). It is a glycerophospholipid in which a phosphorylethanolamine moiety occupies a glycerol substitution site. As is the case with diacylglycerols, glycerophosphoethanolamines can have many different combinations of fatty acids of varying lengths and saturation attached at the C-1 and C-2 positions. Fatty acids…	=""1-a-Linolenoyl-2-docosapentaenoyl-sn-glycero-3-phosphoethanolamine|1-a-Linolenoyl-2-osbondoyl-sn-glycero-3-phosphoethanolamine|1-alpha-Linolenoyl-2-docosapentaenoyl-sn-glycero-3-phosphoethanolamine|1-alpha-Linolenoyl-2-osbondoyl-sn-glycero-3-phosphoeth	Glycerophospholipids	Glycerophosphoethanolamines						364.231	296.829	266.054	335.3	516.714	266.154	440.132	520.334
24.11_787.5152n	HMDB0009176	PE(18:3(9Z,12Z,15Z)/22:5(7Z,10Z,13Z,16Z,19Z))		0.136663	0.193771	1.38095	PM	SM	787.515	788.529	1	24.1092			x		M+H-H2O, M+H	C45H74NO8P	35.2	2.4	-0.0217672	73.5993	[ C00350 ]	Phosphatidylethanolamine				HMDB0009176	PE(18:3(9Z,12Z,15Z)/22:5(7Z,10Z,13Z,16Z,19Z))	Endogenous|Food	PE(18:3(9Z,12Z,15Z)/22:5(7Z,10Z,13Z,16Z,19Z)) is a phosphatidylethanolamine (PE or GPEtn). It is a glycerophospholipid in which a phosphorylethanolamine moiety occupies a glycerol substitution site. As is the case with diacylglycerols, glycerophosphoethanolamines can have many different combinations of fatty acids of varying lengths and saturation attached at the C-1 and C-2 positions. Fatty acid…	=""1-a-Linolenoyl-2-docosapentaenoyl-sn-glycero-3-phosphoethanolamine|1-alpha-Linolenoyl-2-docosapentaenoyl-sn-glycero-3-phosphoethanolamine|GPEtn(18:3/22:5)|GPEtn(18:3n3/22:5n3)|GPEtn(18:3w3/22:5w3)|GPEtn(40:8)|PE(18:3/22:5)|PE(18:3n3/22:5n3)|PE(18:3w3/2	Glycerophospholipids	Glycerophosphoethanolamines						364.231	296.829	266.054	335.3	516.714	266.154	440.132	520.334
24.11_787.5152n	HMDB0009207	PE(18:4(6Z,9Z,12Z,15Z)/22:4(7Z,10Z,13Z,16Z))		0.136663	0.193771	1.38095	PM	SM	787.515	788.529	1	24.1092			x		M+H-H2O, M+H	C45H74NO8P	35.2	2.4	-0.0217672	73.5993	[ C00350 ]	Phosphatidylethanolamine				HMDB0009207	PE(18:4(6Z,9Z,12Z,15Z)/22:4(7Z,10Z,13Z,16Z))	Endogenous|Food	PE(18:4(6Z,9Z,12Z,15Z)/22:4(7Z,10Z,13Z,16Z)) is a phosphatidylethanolamine (PE or GPEtn). It is a glycerophospholipid in which a phosphorylethanolamine moiety occupies a glycerol substitution site. As is the case with diacylglycerols, glycerophosphoethanolamines can have many different combinations of fatty acids of varying lengths and saturation attached at the C-1 and C-2 positions. Fatty acids…	=""1-Stearidonoyl-2-adrenoyl-sn-glycero-3-phosphoethanolamine|GPEtn(18:4/22:4)|GPEtn(18:4n3/22:4n6)|GPEtn(18:4w3/22:4w6)|GPEtn(40:8)|PE(18:4/22:4)|PE(18:4n3/22:4n6)|PE(18:4w3/22:4w6)|PE(40:8)|Phophatidylethanolamine(18:4/22:4)|Phophatidylethanolamine(18:4	Glycerophospholipids	Glycerophosphoethanolamines						364.231	296.829	266.054	335.3	516.714	266.154	440.132	520.334
24.11_787.5152n	HMDB0009335	PE(20:3(5Z,8Z,11Z)/20:5(5Z,8Z,11Z,14Z,17Z))		0.136663	0.193771	1.38095	PM	SM	787.515	788.529	1	24.1092			x		M+H-H2O, M+H	C45H74NO8P	35.2	2.4	-0.0217672	73.5993	[ C00350 ]	Phosphatidylethanolamine				HMDB0009335	PE(20:3(5Z,8Z,11Z)/20:5(5Z,8Z,11Z,14Z,17Z))	Endogenous|Food	PE(20:3(5Z,8Z,11Z)/20:5(5Z,8Z,11Z,14Z,17Z)) is a phosphatidylethanolamine (PE or GPEtn). It is a glycerophospholipid in which a phosphorylethanolamine moiety occupies a glycerol substitution site. As is the case with diacylglycerols, glycerophosphoethanolamines can have many different combinations of fatty acids of varying lengths and saturation attached at the C-1 and C-2 positions. Fatty acids …	=""1-Meadoyl-2-eicosapentaenoyl-sn-glycero-3-phosphoethanolamine|GPEtn(20:3/20:5)|GPEtn(20:3n9/20:5n3)|GPEtn(20:3w9/20:5w3)|GPEtn(40:8)|PE(20:3/20:5)|PE(20:3n9/20:5n3)|PE(20:3w9/20:5w3)|PE(40:8)|Phophatidylethanolamine(20:3/20:5)|Phophatidylethanolamine(2	Glycerophospholipids	Glycerophosphoethanolamines						364.231	296.829	266.054	335.3	516.714	266.154	440.132	520.334
24.11_787.5152n	HMDB0009400	PE(20:4(5Z,8Z,11Z,14Z)/20:4(8Z,11Z,14Z,17Z))		0.136663	0.193771	1.38095	PM	SM	787.515	788.529	1	24.1092			x		M+H-H2O, M+H	C45H74NO8P	35.2	2.4	-0.0217672	73.5993	[ C00350 ]	Phosphatidylethanolamine				HMDB0009400	PE(20:4(5Z,8Z,11Z,14Z)/20:4(8Z,11Z,14Z,17Z))	Endogenous|Food	PE(20:4(5Z,8Z,11Z,14Z)/20:4(8Z,11Z,14Z,17Z)) is a phosphatidylethanolamine (PE or GPEtn). It is a glycerophospholipid in which a phosphorylethanolamine moiety occupies a glycerol substitution site. As is the case with diacylglycerols, glycerophosphoethanolamines can have many different combinations of fatty acids of varying lengths and saturation attached at the C-1 and C-2 positions. Fatty acids…	=""1-Arachidonoyl-2-eicsoate|1-Arachidonoyl-2-eicsoatetraenoyl-sn-glycero-3-phosphoethanolamine|1-Arachidonoyl-2-eicsoic acid|GPEtn(20:4/20:4)|GPEtn(20:4n6/20:4n3)|GPEtn(20:4w6/20:4w3)|GPEtn(40:8)|PE(20:4/20:4)|PE(20:4n6/20:4n3)|PE(20:4w6/20:4w3)|PE(40:8)	Glycerophospholipids	Glycerophosphoethanolamines						364.231	296.829	266.054	335.3	516.714	266.154	440.132	520.334
24.11_787.5152n	HMDB0009432	PE(20:4(8Z,11Z,14Z,17Z)/20:4(5Z,8Z,11Z,14Z))		0.136663	0.193771	1.38095	PM	SM	787.515	788.529	1	24.1092			x		M+H-H2O, M+H	C45H74NO8P	35.2	2.4	-0.0217672	73.5993	[ C00350 ]	Phosphatidylethanolamine				HMDB0009432	PE(20:4(8Z,11Z,14Z,17Z)/20:4(5Z,8Z,11Z,14Z))	Endogenous|Food	PE(20:4(8Z,11Z,14Z,17Z)/20:4(5Z,8Z,11Z,14Z)) is a phosphatidylethanolamine (PE or GPEtn). It is a glycerophospholipid in which a phosphorylethanolamine moiety occupies a glycerol substitution site. As is the case with diacylglycerols, glycerophosphoethanolamines can have many different combinations of fatty acids of varying lengths and saturation attached at the C-1 and C-2 positions. Fatty acids…	=""1-Eicsoate|1-Eicsoatetraenoyl-2-arachidonoyl-sn-glycero-3-phosphoethanolamine|1-Eicsoic acid|GPEtn(20:4/20:4)|GPEtn(20:4n3/20:4n6)|GPEtn(20:4w3/20:4w6)|GPEtn(40:8)|PE(20:4/20:4)|PE(20:4n3/20:4n6)|PE(20:4w3/20:4w6)|PE(40:8)|Phophatidylethanolamine(20:4/	Glycerophospholipids	Glycerophosphoethanolamines						364.231	296.829	266.054	335.3	516.714	266.154	440.132	520.334
24.11_787.5152n	HMDB0009433	PE(20:4(8Z,11Z,14Z,17Z)/20:4(8Z,11Z,14Z,17Z))		0.136663	0.193771	1.38095	PM	SM	787.515	788.529	1	24.1092			x		M+H-H2O, M+H	C45H74NO8P	35.2	2.4	-0.0217672	73.5993	[ C00350 ]	Phosphatidylethanolamine				HMDB0009433	PE(20:4(8Z,11Z,14Z,17Z)/20:4(8Z,11Z,14Z,17Z))	Endogenous|Food	PE(20:4(8Z,11Z,14Z,17Z)/20:4(8Z,11Z,14Z,17Z)) is a phosphatidylethanolamine (PE or GPEtn). It is a glycerophospholipid in which a phosphorylethanolamine moiety occupies a glycerol substitution site. As is the case with diacylglycerols, glycerophosphoethanolamines can have many different combinations of fatty acids of varying lengths and saturation attached at the C-1 and C-2 positions. Fatty acid…	1,2-Dieicsoate|1,2-Dieicsoatetraenoyl-rac-glycero-3-phosphoethanolamine|1,2-Dieicsoic acid|GPEtn(20:4/20:4)|GPEtn(20:4n3/20:4n3)|GPEtn(20:4w3/20:4w3)|GPEtn(40:8)|PE(20:4/20:4)|PE(20:4n3/20:4n3)|PE(20:4w3/20:4w3)|PE(40:8)|Phophatidylethanolamine(20:4/20:4)|Phophatidylethanolamine(20:4n3/20:4n3)|Phophatidylethanolamine(20:4w3/20:4w3)|Phophatidylethanolamine(40:8)	Glycerophospholipids	Glycerophosphoethanolamines						364.231	296.829	266.054	335.3	516.714	266.154	440.132	520.334
24.11_787.5152n	HMDB0009463	PE(20:5(5Z,8Z,11Z,14Z,17Z)/20:3(5Z,8Z,11Z))		0.136663	0.193771	1.38095	PM	SM	787.515	788.529	1	24.1092			x		M+H-H2O, M+H	C45H74NO8P	35.2	2.4	-0.0217672	73.5993	[ C00350 ]	Phosphatidylethanolamine				HMDB0009463	PE(20:5(5Z,8Z,11Z,14Z,17Z)/20:3(5Z,8Z,11Z))	Endogenous|Food	PE(20:5(5Z,8Z,11Z,14Z,17Z)/20:3(5Z,8Z,11Z)) is a phosphatidylethanolamine (PE or GPEtn). It is a glycerophospholipid in which a phosphorylethanolamine moiety occupies a glycerol substitution site. As is the case with diacylglycerols, glycerophosphoethanolamines can have many different combinations of fatty acids of varying lengths and saturation attached at the C-1 and C-2 positions. Fatty acids …	=""1-Eicosapentaenoyl-2-meadoyl-sn-glycero-3-phosphoethanolamine|GPEtn(20:5/20:3)|GPEtn(20:5n3/20:3n9)|GPEtn(20:5w3/20:3w9)|GPEtn(40:8)|PE(20:5/20:3)|PE(20:5n3/20:3n9)|PE(20:5w3/20:3w9)|PE(40:8)|Phophatidylethanolamine(20:5/20:3)|Phophatidylethanolamine(2	Glycerophospholipids	Glycerophosphoethanolamines						364.231	296.829	266.054	335.3	516.714	266.154	440.132	520.334
24.11_787.5152n	HMDB0009464	PE(20:5(5Z,8Z,11Z,14Z,17Z)/20:3(8Z,11Z,14Z))		0.136663	0.193771	1.38095	PM	SM	787.515	788.529	1	24.1092			x		M+H-H2O, M+H	C45H74NO8P	35.2	2.4	-0.0217672	73.5993	[ C00350 ]	Phosphatidylethanolamine				HMDB0009464	PE(20:5(5Z,8Z,11Z,14Z,17Z)/20:3(8Z,11Z,14Z))	Endogenous|Food	PE(20:5(5Z,8Z,11Z,14Z,17Z)/20:3(8Z,11Z,14Z)) is a phosphatidylethanolamine (PE or GPEtn). It is a glycerophospholipid in which a phosphorylethanolamine moiety occupies a glycerol substitution site. As is the case with diacylglycerols, glycerophosphoethanolamines can have many different combinations of fatty acids of varying lengths and saturation attached at the C-1 and C-2 positions. Fatty acids…	=""1-Eicosapentaenoyl-2-homo-g-linolenoyl-sn-glycero-3-phosphoethanolamine|1-Eicosapentaenoyl-2-homo-gamma-linolenoyl-sn-glycero-3-phosphoethanolamine|GPEtn(20:5/20:3)|GPEtn(20:5n3/20:3n6)|GPEtn(20:5w3/20:3w6)|GPEtn(40:8)|PE(20:5/20:3)|PE(20:5n3/20:3n6)|P	Glycerophospholipids	Glycerophosphoethanolamines						364.231	296.829	266.054	335.3	516.714	266.154	440.132	520.334
24.11_787.5152n	HMDB0009591	PE(22:4(7Z,10Z,13Z,16Z)/18:4(6Z,9Z,12Z,15Z))		0.136663	0.193771	1.38095	PM	SM	787.515	788.529	1	24.1092			x		M+H-H2O, M+H	C45H74NO8P	35.2	2.4	-0.0217672	73.5993	[ C00350 ]	Phosphatidylethanolamine				HMDB0009591	PE(22:4(7Z,10Z,13Z,16Z)/18:4(6Z,9Z,12Z,15Z))	Endogenous|Food	PE(22:4(7Z,10Z,13Z,16Z)/18:4(6Z,9Z,12Z,15Z)) is a phosphatidylethanolamine (PE or GPEtn). It is a glycerophospholipid in which a phosphorylethanolamine moiety occupies a glycerol substitution site. As is the case with diacylglycerols, glycerophosphoethanolamines can have many different combinations of fatty acids of varying lengths and saturation attached at the C-1 and C-2 positions. Fatty acids…	=""1-Adrenoyl-2-stearidonoyl-sn-glycero-3-phosphoethanolamine|GPEtn(22:4/18:4)|GPEtn(22:4n6/18:4n3)|GPEtn(22:4w6/18:4w3)|GPEtn(40:8)|PE(22:4/18:4)|PE(22:4n6/18:4n3)|PE(22:4w6/18:4w3)|PE(40:8)|Phophatidylethanolamine(22:4/18:4)|Phophatidylethanolamine(22:4	Glycerophospholipids	Glycerophosphoethanolamines						364.231	296.829	266.054	335.3	516.714	266.154	440.132	520.334
24.11_787.5152n	HMDB0009623	PE(22:5(4Z,7Z,10Z,13Z,16Z)/18:3(9Z,12Z,15Z))		0.136663	0.193771	1.38095	PM	SM	787.515	788.529	1	24.1092			x		M+H-H2O, M+H	C45H74NO8P	35.2	2.4	-0.0217672	73.5993	[ C00350 ]	Phosphatidylethanolamine				HMDB0009623	PE(22:5(4Z,7Z,10Z,13Z,16Z)/18:3(9Z,12Z,15Z))	Endogenous|Food	PE(22:5(4Z,7Z,10Z,13Z,16Z)/18:3(9Z,12Z,15Z)) is a phosphatidylethanolamine (PE or GPEtn). It is a glycerophospholipid in which a phosphorylethanolamine moiety occupies a glycerol substitution site. As is the case with diacylglycerols, glycerophosphoethanolamines can have many different combinations of fatty acids of varying lengths and saturation attached at the C-1 and C-2 positions. Fatty acids…	=""1-Docosapentaenoyl-2-a-linolenoyl-sn-glycero-3-phosphoethanolamine|1-Docosapentaenoyl-2-alpha-linolenoyl-sn-glycero-3-phosphoethanolamine|1-Osbondoyl-2-a-linolenoyl-sn-glycero-3-phosphoethanolamine|1-Osbondoyl-2-alpha-linolenoyl-sn-glycero-3-phosphoeth	Glycerophospholipids	Glycerophosphoethanolamines						364.231	296.829	266.054	335.3	516.714	266.154	440.132	520.334
24.11_787.5152n	HMDB0009655	PE(22:5(7Z,10Z,13Z,16Z,19Z)/18:3(6Z,9Z,12Z))		0.136663	0.193771	1.38095	PM	SM	787.515	788.529	1	24.1092			x		M+H-H2O, M+H	C45H74NO8P	35.2	2.4	-0.0217672	73.5993	[ C00350 ]	Phosphatidylethanolamine				HMDB0009655	PE(22:5(7Z,10Z,13Z,16Z,19Z)/18:3(6Z,9Z,12Z))	Endogenous|Food	PE(22:5(7Z,10Z,13Z,16Z,19Z)/18:3(6Z,9Z,12Z)) is a phosphatidylethanolamine (PE or GPEtn). It is a glycerophospholipid in which a phosphorylethanolamine moiety occupies a glycerol substitution site. As is the case with diacylglycerols, glycerophosphoethanolamines can have many different combinations of fatty acids of varying lengths and saturation attached at the C-1 and C-2 positions. Fatty acids…	=""1-Docosapentaenoyl-2-g-linolenoyl-sn-glycero-3-phosphoethanolamine|1-Docosapentaenoyl-2-gamma-linolenoyl-sn-glycero-3-phosphoethanolamine|GPEtn(22:5/18:3)|GPEtn(22:5n3/18:3n6)|GPEtn(22:5w3/18:3w6)|GPEtn(40:8)|PE(22:5/18:3)|PE(22:5n3/18:3n6)|PE(22:5w3/1	Glycerophospholipids	Glycerophosphoethanolamines						364.231	296.829	266.054	335.3	516.714	266.154	440.132	520.334
24.11_787.5152n	HMDB0009656	PE(22:5(7Z,10Z,13Z,16Z,19Z)/18:3(9Z,12Z,15Z))		0.136663	0.193771	1.38095	PM	SM	787.515	788.529	1	24.1092			x		M+H-H2O, M+H	C45H74NO8P	35.2	2.4	-0.0217672	73.5993	[ C00350 ]	Phosphatidylethanolamine				HMDB0009656	PE(22:5(7Z,10Z,13Z,16Z,19Z)/18:3(9Z,12Z,15Z))	Endogenous|Food	PE(22:5(7Z,10Z,13Z,16Z,19Z)/18:3(9Z,12Z,15Z)) is a phosphatidylethanolamine (PE or GPEtn). It is a glycerophospholipid in which a phosphorylethanolamine moiety occupies a glycerol substitution site. As is the case with diacylglycerols, glycerophosphoethanolamines can have many different combinations of fatty acids of varying lengths and saturation attached at the C-1 and C-2 positions. Fatty acid…	=""1-Docosapentaenoyl-2-a-linolenoyl-sn-glycero-3-phosphoethanolamine|1-Docosapentaenoyl-2-alpha-linolenoyl-sn-glycero-3-phosphoethanolamine|GPEtn(22:5/18:3)|GPEtn(22:5n3/18:3n3)|GPEtn(22:5w3/18:3w3)|GPEtn(40:8)|PE(22:5/18:3)|PE(22:5n3/18:3n3)|PE(22:5w3/1	Glycerophospholipids	Glycerophosphoethanolamines						364.231	296.829	266.054	335.3	516.714	266.154	440.132	520.334
24.11_787.5152n	HMDB0009687	PE(22:6(4Z,7Z,10Z,13Z,16Z,19Z)/18:2(9Z,12Z))		0.136663	0.193771	1.38095	PM	SM	787.515	788.529	1	24.1092			x		M+H-H2O, M+H	C45H74NO8P	35.2	2.4	-0.0217672	73.5993	[ C00350 ]	Phosphatidylethanolamine				HMDB0009687	PE(22:6(4Z,7Z,10Z,13Z,16Z,19Z)/18:2(9Z,12Z))	Endogenous|Food	PE(22:6(4Z,7Z,10Z,13Z,16Z,19Z)/18:2(9Z,12Z)) is a phosphatidylethanolamine (PE or GPEtn). It is a glycerophospholipid in which a phosphorylethanolamine moiety occupies a glycerol substitution site. As is the case with diacylglycerols, glycerophosphoethanolamines can have many different combinations of fatty acids of varying lengths and saturation attached at the C-1 and C-2 positions. Fatty acids…	=""1-Docosahexaenoyl-2-linoleoyl-sn-glycero-3-phosphoethanolamine|GPEtn(22:6/18:2)|GPEtn(22:6n3/18:2n6)|GPEtn(22:6w3/18:2w6)|GPEtn(40:8)|PE(22:6/18:2)|PE(22:6n3/18:2n6)|PE(22:6w3/18:2w6)|PE(40:8)|Phophatidylethanolamine(22:6/18:2)|Phophatidylethanolamine(	Glycerophospholipids	Glycerophosphoethanolamines						364.231	296.829	266.054	335.3	516.714	266.154	440.132	520.334
24.11_787.5152n	HMDB0114113	PE-NMe2(18:3(6Z,9Z,12Z)/20:5(5Z,8Z,11Z,14Z,17Z))		0.136663	0.193771	1.38095	PM	SM	787.515	788.529	1	24.1092			x		M+H-H2O, M+H	C45H74NO8P	35.2	2.4	-0.0217672	73.5993						HMDB0114113	PE-NMe2(18:3(6Z,9Z,12Z)/20:5(5Z,8Z,11Z,14Z,17Z))		PE-NMe2(18:3(6Z,9Z,12Z)/20:5(5Z,8Z,11Z,14Z,17Z)) is a dimethylphosphatidylethanolamine. It is a glycerophospholipid, and it is formed by sequential methylation of phosphatidylethanolamine as part of a mechanism for biosynthesis of phosphatidylcholine. Dimethylphosphatidylethanolamines are usually found at trace levels in animal or plant tissues. They can have many different combinations of fatty …		Glycerophospholipids	Glycerophosphoethanolamines						364.231	296.829	266.054	335.3	516.714	266.154	440.132	520.334
24.11_787.5152n	HMDB0114142	PE-NMe2(18:3(9Z,12Z,15Z)/20:5(5Z,8Z,11Z,14Z,17Z))		0.136663	0.193771	1.38095	PM	SM	787.515	788.529	1	24.1092			x		M+H-H2O, M+H	C45H74NO8P	35.2	2.4	-0.0217672	73.5993						HMDB0114142	PE-NMe2(18:3(9Z,12Z,15Z)/20:5(5Z,8Z,11Z,14Z,17Z))		PE-NMe2(18:3(9Z,12Z,15Z)/20:5(5Z,8Z,11Z,14Z,17Z)) is a dimethylphosphatidylethanolamine. It is a glycerophospholipid, and it is formed by sequential methylation of phosphatidylethanolamine as part of a mechanism for biosynthesis of phosphatidylcholine. Dimethylphosphatidylethanolamines are usually found at trace levels in animal or plant tissues. They can have many different combinations of fatty…		Glycerophospholipids	Glycerophosphoethanolamines						364.231	296.829	266.054	335.3	516.714	266.154	440.132	520.334
24.11_787.5152n	HMDB0114169	PE-NMe2(18:4(6Z,9Z,12Z,15Z)/20:4(5Z,8Z,11Z,14Z))		0.136663	0.193771	1.38095	PM	SM	787.515	788.529	1	24.1092			x		M+H-H2O, M+H	C45H74NO8P	35.2	2.4	-0.0217672	73.5993						HMDB0114169	PE-NMe2(18:4(6Z,9Z,12Z,15Z)/20:4(5Z,8Z,11Z,14Z))		PE-NMe2(18:4(6Z,9Z,12Z,15Z)/20:4(5Z,8Z,11Z,14Z)) is a dimethylphosphatidylethanolamine. It is a glycerophospholipid, and it is formed by sequential methylation of phosphatidylethanolamine as part of a mechanism for biosynthesis of phosphatidylcholine. Dimethylphosphatidylethanolamines are usually found at trace levels in animal or plant tissues. They can have many different combinations of fatty …		Glycerophospholipids	Glycerophosphoethanolamines						364.231	296.829	266.054	335.3	516.714	266.154	440.132	520.334
24.11_787.5152n	HMDB0114170	PE-NMe2(18:4(6Z,9Z,12Z,15Z)/20:4(8Z,11Z,14Z,17Z))		0.136663	0.193771	1.38095	PM	SM	787.515	788.529	1	24.1092			x		M+H-H2O, M+H	C45H74NO8P	35.2	2.4	-0.0217672	73.5993						HMDB0114170	PE-NMe2(18:4(6Z,9Z,12Z,15Z)/20:4(8Z,11Z,14Z,17Z))		PE-NMe2(18:4(6Z,9Z,12Z,15Z)/20:4(8Z,11Z,14Z,17Z)) is a dimethylphosphatidylethanolamine. It is a glycerophospholipid, and it is formed by sequential methylation of phosphatidylethanolamine as part of a mechanism for biosynthesis of phosphatidylcholine. Dimethylphosphatidylethanolamines are usually found at trace levels in animal or plant tissues. They can have many different combinations of fatty…		Glycerophospholipids	Glycerophosphoethanolamines						364.231	296.829	266.054	335.3	516.714	266.154	440.132	520.334
24.11_787.5152n	HMDB0114335	PE-NMe2(20:4(5Z,8Z,11Z,14Z)/18:4(6Z,9Z,12Z,15Z))		0.136663	0.193771	1.38095	PM	SM	787.515	788.529	1	24.1092			x		M+H-H2O, M+H	C45H74NO8P	35.2	2.4	-0.0217672	73.5993						HMDB0114335	PE-NMe2(20:4(5Z,8Z,11Z,14Z)/18:4(6Z,9Z,12Z,15Z))		PE-NMe2(20:4(5Z,8Z,11Z,14Z)/18:4(6Z,9Z,12Z,15Z)) is a dimethylphosphatidylethanolamine. It is a glycerophospholipid, and it is formed by sequential methylation of phosphatidylethanolamine as part of a mechanism for biosynthesis of phosphatidylcholine. Dimethylphosphatidylethanolamines are usually found at trace levels in animal or plant tissues. They can have many different combinations of fatty …		Glycerophospholipids	Glycerophosphoethanolamines						364.231	296.829	266.054	335.3	516.714	266.154	440.132	520.334
24.11_787.5152n	HMDB0114363	PE-NMe2(20:4(8Z,11Z,14Z,17Z)/18:4(6Z,9Z,12Z,15Z))		0.136663	0.193771	1.38095	PM	SM	787.515	788.529	1	24.1092			x		M+H-H2O, M+H	C45H74NO8P	35.2	2.4	-0.0217672	73.5993						HMDB0114363	PE-NMe2(20:4(8Z,11Z,14Z,17Z)/18:4(6Z,9Z,12Z,15Z))		PE-NMe2(20:4(8Z,11Z,14Z,17Z)/18:4(6Z,9Z,12Z,15Z)) is a dimethylphosphatidylethanolamine. It is a glycerophospholipid, and it is formed by sequential methylation of phosphatidylethanolamine as part of a mechanism for biosynthesis of phosphatidylcholine. Dimethylphosphatidylethanolamines are usually found at trace levels in animal or plant tissues. They can have many different combinations of fatty…		Glycerophospholipids	Glycerophosphoethanolamines						364.231	296.829	266.054	335.3	516.714	266.154	440.132	520.334
24.11_787.5152n	HMDB0114390	PE-NMe2(20:5(5Z,8Z,11Z,14Z,17Z)/18:3(6Z,9Z,12Z))		0.136663	0.193771	1.38095	PM	SM	787.515	788.529	1	24.1092			x		M+H-H2O, M+H	C45H74NO8P	35.2	2.4	-0.0217672	73.5993						HMDB0114390	PE-NMe2(20:5(5Z,8Z,11Z,14Z,17Z)/18:3(6Z,9Z,12Z))		PE-NMe2(20:5(5Z,8Z,11Z,14Z,17Z)/18:3(6Z,9Z,12Z)) is a dimethylphosphatidylethanolamine. It is a glycerophospholipid, and it is formed by sequential methylation of phosphatidylethanolamine as part of a mechanism for biosynthesis of phosphatidylcholine. Dimethylphosphatidylethanolamines are usually found at trace levels in animal or plant tissues. They can have many different combinations of fatty …		Glycerophospholipids	Glycerophosphoethanolamines						364.231	296.829	266.054	335.3	516.714	266.154	440.132	520.334
24.11_787.5152n	HMDB0114391	PE-NMe2(20:5(5Z,8Z,11Z,14Z,17Z)/18:3(9Z,12Z,15Z))		0.136663	0.193771	1.38095	PM	SM	787.515	788.529	1	24.1092			x		M+H-H2O, M+H	C45H74NO8P	35.2	2.4	-0.0217672	73.5993						HMDB0114391	PE-NMe2(20:5(5Z,8Z,11Z,14Z,17Z)/18:3(9Z,12Z,15Z))		PE-NMe2(20:5(5Z,8Z,11Z,14Z,17Z)/18:3(9Z,12Z,15Z)) is a dimethylphosphatidylethanolamine. It is a glycerophospholipid, and it is formed by sequential methylation of phosphatidylethanolamine as part of a mechanism for biosynthesis of phosphatidylcholine. Dimethylphosphatidylethanolamines are usually found at trace levels in animal or plant tissues. They can have many different combinations of fatty…		Glycerophospholipids	Glycerophosphoethanolamines						364.231	296.829	266.054	335.3	516.714	266.154	440.132	520.334
24.11_787.5152n	HMDB0009142	PE(18:3(6Z,9Z,12Z)/22:5(4Z,7Z,10Z,13Z,16Z))		0.136663	0.193771	1.38095	PM	SM	787.515	788.529	1	24.1092			x		M+H-H2O, M+H	C45H74NO8P	35	1.42	-0.0217672	73.5993	[ C00350 ]	Phosphatidylethanolamine				HMDB0009142	PE(18:3(6Z,9Z,12Z)/22:5(4Z,7Z,10Z,13Z,16Z))	Endogenous|Food	PE(18:3(6Z,9Z,12Z)/22:5(4Z,7Z,10Z,13Z,16Z)) is a phosphatidylethanolamine (PE or GPEtn). It is a glycerophospholipid in which a phosphorylethanolamine moiety occupies a glycerol substitution site. As is the case with diacylglycerols, glycerophosphoethanolamines can have many different combinations of fatty acids of varying lengths and saturation attached at the C-1 and C-2 positions. Fatty acids …	=""1-g-Linolenoyl-2-docosapentaenoyl-sn-glycero-3-phosphoethanolamine|1-g-Linolenoyl-2-osbondoyl-sn-glycero-3-phosphoethanolamine|1-gamma-Linolenoyl-2-docosapentaenoyl-sn-glycero-3-phosphoethanolamine|1-gamma-Linolenoyl-2-osbondoyl-sn-glycero-3-phosphoeth	Glycerophospholipids	Glycerophosphoethanolamines						364.231	296.829	266.054	335.3	516.714	266.154	440.132	520.334
24.11_787.5152n	HMDB0009399	PE(20:4(5Z,8Z,11Z,14Z)/20:4(5Z,8Z,11Z,14Z))		0.136663	0.193771	1.38095	PM	SM	787.515	788.529	1	24.1092			x		M+H-H2O, M+H	C45H74NO8P	35	1.42	-0.0217672	73.5993	[ C00350 ]	Phosphatidylethanolamine				HMDB0009399	PE(20:4(5Z,8Z,11Z,14Z)/20:4(5Z,8Z,11Z,14Z))	Endogenous|Food	PE(20:4(5Z,8Z,11Z,14Z)/20:4(5Z,8Z,11Z,14Z)) is a phosphatidylethanolamine (PE or GPEtn). It is a glycerophospholipid in which a phosphorylethanolamine moiety occupies a glycerol substitution site. As is the case with diacylglycerols, glycerophosphoethanolamines can have many different combinations of fatty acids of varying lengths and saturation attached at the C-1 and C-2 positions. Fatty acids …	1,2-Diarachidonoyl-rac-glycero-3-phosphoethanolamine|GPEtn(20:4/20:4)|GPEtn(20:4n6/20:4n6)|GPEtn(20:4w6/20:4w6)|GPEtn(40:8)|PE(20:4/20:4)|PE(20:4n6/20:4n6)|PE(20:4w6/20:4w6)|PE(40:8)|Phophatidylethanolamine(20:4/20:4)|Phophatidylethanolamine(20:4n6/20:4n6)|Phophatidylethanolamine(20:4w6/20:4w6)|Phophatidylethanolamine(40:8)	Glycerophospholipids	Glycerophosphoethanolamines						364.231	296.829	266.054	335.3	516.714	266.154	440.132	520.334
24.11_787.5152n	HMDB0009622	PE(22:5(4Z,7Z,10Z,13Z,16Z)/18:3(6Z,9Z,12Z))		0.136663	0.193771	1.38095	PM	SM	787.515	788.529	1	24.1092			x		M+H-H2O, M+H	C45H74NO8P	35	1.42	-0.0217672	73.5993	[ C00350 ]	Phosphatidylethanolamine				HMDB0009622	PE(22:5(4Z,7Z,10Z,13Z,16Z)/18:3(6Z,9Z,12Z))	Endogenous|Food	PE(22:5(4Z,7Z,10Z,13Z,16Z)/18:3(6Z,9Z,12Z)) is a phosphatidylethanolamine (PE or GPEtn). It is a glycerophospholipid in which a phosphorylethanolamine moiety occupies a glycerol substitution site. As is the case with diacylglycerols, glycerophosphoethanolamines can have many different combinations of fatty acids of varying lengths and saturation attached at the C-1 and C-2 positions. Fatty acids …	=""1-Docosapentaenoyl-2-g-linolenoyl-sn-glycero-3-phosphoethanolamine|1-Docosapentaenoyl-2-gamma-linolenoyl-sn-glycero-3-phosphoethanolamine|1-Osbondoyl-2-g-linolenoyl-sn-glycero-3-phosphoethanolamine|1-Osbondoyl-2-gamma-linolenoyl-sn-glycero-3-phosphoeth	Glycerophospholipids	Glycerophosphoethanolamines						364.231	296.829	266.054	335.3	516.714	266.154	440.132	520.334
24.11_787.5152n	123062419	PE(20:4(5Z,8Z,11Z,14Z)/20:4(5Z,8Z,11Z,14Z))		0.136663	0.193771	1.38095	PM	SM	787.515	788.529	1	24.1092			x		M+H-H2O, M+H	C45H74NO8P	35	1.41	-0.0217672	73.5993													LMGP0201117			Glycerophosphoethanolamines [GP02]	Glycerophospholipids [GP]	364.231	296.829	266.054	335.3	516.714	266.154	440.132	520.334
17.72_573.3437m/z	HMDB0060995	10-alpha-methoxy-9,10-dihydrolysergol	*	0.000503279	0.032538	-3.39835	SM	PM		573.344	1	17.721	x		x		2M+H	C17H22N2O2	38	0	0.378985	90.2235						HMDB0060995	10-alpha-methoxy-9,10-dihydrolysergol	Endogenous	10-alpha-methoxy-9,10-dihydrolysergol is a metabolite of nicergoline. Nicergoline (marketed under the trade name Sermion) is an ergot derivative used to treat senile dementia and other disorders with vascular origins. It has been found to increase mental agility and enhance clarity and perception. It decreases vascular resistance and increases arterial blood flow in the brain, improving the utili…		Ergoline and derivatives	Clavines and derivatives						303.419	236.314	260.092	234.09	96.5895	99.6646	58.2123	49.7743
16.98_581.3670m/z	HMDB0014857	Azatadine	*	0.0316487	0.115617	-2.13682	SM	PM		581.367	1	16.9758	x		x		2M+H	C20H22N2	38.4	0	5.39067	98.2892	C07774	Azatadine				HMDB0014857	Azatadine		=""Antihistamines such as azatadine appear to compete with histamine for histamine H1- receptor sites on effector cells. The antihistamines antagonize those pharmacological effects of histamine which are mediated through activation of H1- receptor sites a	Azatadina [INN-Spanish]|Azatadine Maleate|Azatadinum [INN-Latin]|Azatidine	Benzocycloheptapyridines							99.0277	82.1993	49.3175	37.7811	40.8015	33.9775	27.5755	23.2176
16.98_581.3670m/z	123069337	Kurilensoside G		0.0316487	0.115617	-2.13682	SM	PM		581.367	1	16.9758	x		x		M+H-H2O	C32H54O10	36.4	0	-2.35189	84.6246													LMST0505001			Steroid conjugates [ST05]	Sterol Lipids [ST]	99.0277	82.1993	49.3175	37.7811	40.8015	33.9775	27.5755	23.2176
16.98_581.3670m/z	=""3964-81-6""	Azatadine		0.0316487	0.115617	-2.13682	SM	PM		581.367	1	16.9758	x		x		2M+H	C20H22N2	38.4	0	5.39067	98.2892																		99.0277	82.1993	49.3175	37.7811	40.8015	33.9775	27.5755	23.2176
16.57_389.3053m/z	14715420	1alpha,25-dihydroxy-19-nor-22-oxavitamin D3 / 1alpha,25-dihydroxy-19-nor-22-oxacholecalciferol	*	0.0606259	0.149431	1.49756	PM	SM		389.305	1	16.5738	x		x		M+H-H2O	C25H42O4	57.8	94.1	0.691603	95.8345													LMST0302054			Secosteroids [ST03]	Sterol Lipids [ST]	2662.08	3140.48	2106.21	2770.1	4459.18	5343.68	2789.7	3399.67
16.57_389.3053m/z	332979027	Homochenodeoxycholic acid		0.0606259	0.149431	1.49756	PM	SM		389.305	1	16.5738	x		x		M+H-H2O	C25H42O4	50	55.2	0.691603	95.8345													LMST0407003			Bile acids and derivatives [ST04]	Sterol Lipids [ST]	2662.08	3140.48	2106.21	2770.1	4459.18	5343.68	2789.7	3399.67
16.57_389.3053m/z	332979028	Homoursodeoxycholic acid		0.0606259	0.149431	1.49756	PM	SM		389.305	1	16.5738	x		x		M+H-H2O	C25H42O4	50	55.2	0.691603	95.8345													LMST0407003			Bile acids and derivatives [ST04]	Sterol Lipids [ST]	2662.08	3140.48	2106.21	2770.1	4459.18	5343.68	2789.7	3399.67
16.57_389.3053m/z	332979031	Homohyodeoxycholic acid		0.0606259	0.149431	1.49756	PM	SM		389.305	1	16.5738	x		x		M+H-H2O	C25H42O4	50	55.2	0.691603	95.8345													LMST0407003			Bile acids and derivatives [ST04]	Sterol Lipids [ST]	2662.08	3140.48	2106.21	2770.1	4459.18	5343.68	2789.7	3399.67
16.57_389.3053m/z	332979035	Homomurideoxycholic acid		0.0606259	0.149431	1.49756	PM	SM		389.305	1	16.5738	x		x		M+H-H2O	C25H42O4	50	55.2	0.691603	95.8345													LMST0407004			Bile acids and derivatives [ST04]	Sterol Lipids [ST]	2662.08	3140.48	2106.21	2770.1	4459.18	5343.68	2789.7	3399.67
16.57_389.3053m/z	14715486	26,27-dinor-3alpha,6alpha,12alpha-trihydroxy-5beta-cholestan-24-one		0.0606259	0.149431	1.49756	PM	SM		389.305	1	16.5738	x		x		M+H-H2O	C25H42O4	45.9	34.6	0.691603	95.8345													LMST0407002			Bile acids and derivatives [ST04]	Sterol Lipids [ST]	2662.08	3140.48	2106.21	2770.1	4459.18	5343.68	2789.7	3399.67
16.57_389.3053m/z	=""120373-24-2""	Unoprostone isopropyl ester		0.0606259	0.149431	1.49756	PM	SM		389.305	1	16.5738	x		x		M+H-2H2O	C25H44O5	39	0	0.662262	95.5874																		2662.08	3140.48	2106.21	2770.1	4459.18	5343.68	2789.7	3399.67
16.57_389.3053m/z	14715034	=""1alpha-hydroxy-21-nor-20-oxavitamin D3 / 1alpha-hydroxy-21-nor-20-oxacholecalciferol""		0.0606259	0.149431	1.49756	PM	SM		389.305	1	16.5738	x		x		M+H	C25H40O3	39	0	0.723686	96.0828													LMST0302002			Secosteroids [ST03]	Sterol Lipids [ST]	2662.08	3140.48	2106.21	2770.1	4459.18	5343.68	2789.7	3399.67
16.57_389.3053m/z	14715035	1alpha,25-dihydroxy-23,24-dinorvitamin D3 / 1alpha,25-dihydroxy-23,24-dinorcholecalciferol		0.0606259	0.149431	1.49756	PM	SM		389.305	1	16.5738	x		x		M+H	C25H40O3	39	0	0.723686	96.0828													LMST0302002			Secosteroids [ST03]	Sterol Lipids [ST]	2662.08	3140.48	2106.21	2770.1	4459.18	5343.68	2789.7	3399.67
16.57_389.3053m/z	14715036	1alpha,25-dihydroxy-26,27-dinorvitamin D3 / 1alpha,25-dihydroxy-26,27-dinorcholecalciferol		0.0606259	0.149431	1.49756	PM	SM		389.305	1	16.5738	x		x		M+H	C25H40O3	39	0	0.723686	96.0828													LMST0302002			Secosteroids [ST03]	Sterol Lipids [ST]	2662.08	3140.48	2106.21	2770.1	4459.18	5343.68	2789.7	3399.67
16.57_389.3053m/z	74382553	(+)-Desoxyscalarin		0.0606259	0.149431	1.49756	PM	SM		389.305	1	16.5738	x		x		M+H	C25H40O3	39	0	0.723686	96.0828													LMPR0105060			Isoprenoids [PR01]	Prenol Lipids [PR]	2662.08	3140.48	2106.21	2770.1	4459.18	5343.68	2789.7	3399.67
16.57_389.3053m/z	HMDB0011554	MG(0:0/22:4(7Z,10Z,13Z,16Z)/0:0)		0.0606259	0.149431	1.49756	PM	SM		389.305	1	16.5738	x		x		M+H-H2O	C25H42O4	39	0	0.691603	95.8345						HMDB0011554	MG(0:0/22:4(7Z,10Z,13Z,16Z)/0:0)	Endogenous|Food	MG(0:0/22:4(7Z,10Z,13Z,16Z)/0:0) is a monoacylglyceride. A monoglyceride, more correctly known as a monoacylglycerol, is a glyceride consisting of one fatty acid chain covalently bonded to a glycerol molecule through an ester linkage. Monoacylglycerol can be broadly divided into two groups; 1-monoacylglycerols (or 3-monoacylglycerols) and 2-monoacylglycerols, depending on the position of the este…	1-Monoacylglyceride|1-Monoacylglycerol|2-(7Z,10Z,13Z,16Z-Docosatetraenoyl)-rac-glycerol|2-Adrenoyl-glycerol|b-Monoacylglycerol|beta-Monoacylglycerol|MAG(0:0/22:4)|MAG(0:0/22:4n6)|MAG(0:0/22:4w6)|MAG(22:4)|MG(0:0/22:4)|MG(0:0/22:4n6)|MG(0:0/22:4w6)|MG(22:4)	Glycerolipids	Monoradylglycerols						2662.08	3140.48	2106.21	2770.1	4459.18	5343.68	2789.7	3399.67
16.57_389.3053m/z	HMDB0011584	MG(22:4(7Z,10Z,13Z,16Z)/0:0/0:0)		0.0606259	0.149431	1.49756	PM	SM		389.305	1	16.5738	x		x		M+H-H2O	C25H42O4	39	0	0.691603	95.8345						HMDB0011584	MG(22:4(7Z,10Z,13Z,16Z)/0:0/0:0)	Endogenous|Food	MG(22:4(7Z,10Z,13Z,16Z)/0:0/0:0) is a monoacylglyceride. A monoglyceride, more correctly known as a monoacylglycerol, is a glyceride consisting of one fatty acid chain covalently bonded to a glycerol molecule through an ester linkage. Monoacylglycerol can be broadly divided into two groups; 1-monoacylglycerols (or 3-monoacylglycerols) and 2-monoacylglycerols, depending on the position of the este…	1-(7Z,10Z,13Z,16Z-Docosatetraenoyl)-rac-glycerol|1-Adrenoyl-glycerol|1-Monoacylglyceride|1-Monoacylglycerol|a-Monoacylglycerol|alpha-Monoacylglycerol|MAG(22:4)|MAG(22:4/0:0)|MAG(22:4n6/0:0)|MAG(22:4w6/0:0)|MG(22:4)|MG(22:4/0:0)|MG(22:4n6/0:0)|MG(22:4w6/0:0)	Glycerolipids	Monoradylglycerols						2662.08	3140.48	2106.21	2770.1	4459.18	5343.68	2789.7	3399.67
16.57_389.3053m/z	HMDB0038523	Methyl 2-(10-heptadecenyl)-6-hydroxybenzoate		0.0606259	0.149431	1.49756	PM	SM		389.305	1	16.5738	x		x		M+H	C25H40O3	39	0	0.723686	96.0828						HMDB0038523	Methyl 2-(10-heptadecenyl)-6-hydroxybenzoate	Food	Methyl 2-(10-heptadecenyl)-6-hydroxybenzoate is found in fats and oils. Methyl 2-(10-heptadecenyl)-6-hydroxybenzoate is isolated from Ginkgo biloba (ginkgo).		Benzene and substituted derivatives	Benzoic acids and derivatives						2662.08	3140.48	2106.21	2770.1	4459.18	5343.68	2789.7	3399.67
16.57_389.3053m/z	Unoprostone isopropyl ester 23689			0.0606259	0.149431	1.49756	PM	SM		389.305	1	16.5738	x		x		M+H-2H2O	C25H44O5	39	0	0.661104	95.5874																		2662.08	3140.48	2106.21	2770.1	4459.18	5343.68	2789.7	3399.67
16.57_389.3053m/z	Unoprostone isopropyl ester 23690			0.0606259	0.149431	1.49756	PM	SM		389.305	1	16.5738	x		x		M+H-2H2O	C25H44O5	39	0	0.661104	95.5874																		2662.08	3140.48	2106.21	2770.1	4459.18	5343.68	2789.7	3399.67
16.57_389.3053m/z	Unoprostone isopropyl ester 23691			0.0606259	0.149431	1.49756	PM	SM		389.305	1	16.5738	x		x		M+H-2H2O	C25H44O5	39	0	0.661104	95.5874																		2662.08	3140.48	2106.21	2770.1	4459.18	5343.68	2789.7	3399.67
20.73_328.3213m/z	HMDB0013078	Stearoylethanolamide	*	0.0259294	0.106685	1.3823	PM	SM		328.321	1	20.7261	x		x		M+H	C20H41NO2	37.6	0	0.94202	89.0534						HMDB0013078	Stearoylethanolamide	Endogenous|Food	Stearoylethanolamide is an N-acylethanolamine. N-acylethanolamines (NAEs) constitute a class of lipid compounds naturally present in both animal and plant membranes as constituents of the membrane-bound phospholipid, N-acylphosphatidylethanolamine (NAPE). NAPE is composed of a third fatty acid moiety linked to the amino head group of the commonly occurring membrane phospholipid, phosphatidylethan…	Stearic acid monoethanolamide|Stearoyl ethanolamide	Organonitrogen compounds	Amines						63.9263	57.4914	55.7329	61.1919	67.4752	69.2819	91.6949	101.008
20.73_328.3213m/z	=""119567-63-4""	N,N-Dimethylsphingosine		0.0259294	0.106685	1.3823	PM	SM		328.321	1	20.7261	x		x		M+H	C20H41NO2	37.6	0	0.94202	89.0534																		63.9263	57.4914	55.7329	61.1919	67.4752	69.2819	91.6949	101.008
20.73_328.3213m/z	4266348	N,N-dimethylsphingosine		0.0259294	0.106685	1.3823	PM	SM		328.321	1	20.7261	x		x		M+H	C20H41NO2	37.6	0	0.94202	89.0534													LMSP0107000			Sphingoid bases [SP01]	Sphingolipids [SP]	63.9263	57.4914	55.7329	61.1919	67.4752	69.2819	91.6949	101.008
20.73_328.3213m/z	=""6918-49-6""	D-erythro-Sphingosine C-20		0.0259294	0.106685	1.3823	PM	SM		328.321	1	20.7261	x		x		M+H	C20H41NO2	37.6	0	0.94202	89.0534																		63.9263	57.4914	55.7329	61.1919	67.4752	69.2819	91.6949	101.008
20.73_328.3213m/z	85291997	Stearoyl-EA		0.0259294	0.106685	1.3823	PM	SM		328.321	1	20.7261	x		x		M+H	C20H41NO2	37.6	0	0.94202	89.0534													LMFA0804005			Fatty amides [FA08]	Fatty Acyls [FA]	63.9263	57.4914	55.7329	61.1919	67.4752	69.2819	91.6949	101.008
20.73_328.3213m/z	HMDB0013645	N,N-Dimethylsphingosine		0.0259294	0.106685	1.3823	PM	SM		328.321	1	20.7261	x		x		M+H	C20H41NO2	37.6	0	0.94202	89.0534	C13914	N,N-Dimethylsphing-4-enine				HMDB0013645	N,N-Dimethylsphingosine	Endogenous|Food	N,N-Dimethylsphingosine is an inhibitor of sphingosine kinase. It is a natural metabolite of sphingosine in some cancer cell lines and tissues. N,N-Dimethylsphingosine inhibited U937 cell sphingosine kinase with a Ki value of 3.1 Â¬ÂµM. N,N-Dimethylsphingosine induces apoptosis, but it is not an inhibitor of protein kinase C. N,N-Dimethylsphingosine (DMS) has recently been identified as an induce…	(S-(R,S-(E)))-2-(dimethylamino)-4-Octadecene-1,3-diol|DMS|N,N-Dimethyl-D-erythro-sphingosine|N,N-Dimethyl-D-erythro-sphingosine]|N,N-Dimethyl-erythro-sphingosine|N,N-Dimethylsphingosine|N,N-DMS	Organonitrogen compounds	Amines						63.9263	57.4914	55.7329	61.1919	67.4752	69.2819	91.6949	101.008
20.73_328.3213m/z	Stearoylethanolamide 18489			0.0259294	0.106685	1.3823	PM	SM		328.321	1	20.7261	x		x		M+H	C20H41NO2	37.6	0	0.940672	89.0534																		63.9263	57.4914	55.7329	61.1919	67.4752	69.2819	91.6949	101.008
20.73_328.3213m/z	Stearoylethanolamide 18490			0.0259294	0.106685	1.3823	PM	SM		328.321	1	20.7261	x		x		M+H	C20H41NO2	37.6	0	0.940672	89.0534																		63.9263	57.4914	55.7329	61.1919	67.4752	69.2819	91.6949	101.008
20.73_328.3213m/z	Stearoylethanolamide 18491			0.0259294	0.106685	1.3823	PM	SM		328.321	1	20.7261	x		x		M+H	C20H41NO2	37.6	0	0.940672	89.0534																		63.9263	57.4914	55.7329	61.1919	67.4752	69.2819	91.6949	101.008
19.93_678.4697m/z	123063743	PS(P-16:0/13:0)	*	0.0929344	0.17107	1.79777	PM	SM		678.47	1	19.9283	x		x		M+H	C35H68NO9P	35.2	0	-1.12229	77.5753													LMGP0303000			Glycerophosphoserines [GP03]	Glycerophospholipids [GP]	5.06382	3.85605	14.7698	5.80322	9.0009	11.3721	20.5966	12.052
22.55_240.2327m/z		D-erythro-Sphingosine C-15	*	0.0237114	0.103523	1.5771	PM	SM		240.233	1	22.5488	x		x		M+H-H2O	C15H31NO2	37.3	0	1.88572	88.78																		23.2954	23.2985	41.8179	38.0435	43.863	51.7194	53.7671	50.0837
22.55_212.2013m/z	HMDB0037834	Ethyl menthane carboxamide	*	0.0261125	0.106685	1.75204	PM	SM		212.201	1	22.5488	x		x		M+H	C13H25NO	37.6	0	2.01364	90.4694						HMDB0037834	Ethyl menthane carboxamide	Food|Endogenous	Physiological coolant used in foods, beverages, chewing gum, toiletries, topical pharmaceutical formulations and oral hygiene products.	Ethyl menthane carboxamide|Framidice 3|Menthol Carboxamide WS-3|N-Ethyl-2-(isopropyl)-5-methylcyclohexanecarboxamide|N-Ethyl-2-isopropyl-5-methylcyclohexane carboxamide|N-Ethyl-2-isopropyl-5-methylcyclohexanecarboxamide|N-Ethyl-5-methyl-2-(1-methylethyl)-Cyclohexanecarboxamide|N-Ethyl-5-methyl-2-(1-methylethyl)cyclohexanecarboxamide|N-Ethyl-p-menthane-3-carboxamide|N-Ethyl-p-methane-3-carboxamide	Prenol lipids	Monoterpenoids						15.1192	11.3971	27.1924	25.9252	33.9828	37.2723	34.4386	33.8279
22.55_212.2013m/z	4265944	2S-amino-tridecanoic acid		0.0261125	0.106685	1.75204	PM	SM		212.201	1	22.5488	x		x		M+H-H2O	C13H27NO2	37.6	0	1.8554	90.1741													LMFA0110000			Fatty Acids and Conjugates [FA01]	Fatty Acyls [FA]	15.1192	11.3971	27.1924	25.9252	33.9828	37.2723	34.4386	33.8279
22.55_212.2013m/z	7982827	13-amino-tridecanoic acid		0.0261125	0.106685	1.75204	PM	SM		212.201	1	22.5488	x		x		M+H-H2O	C13H27NO2	37.6	0	1.8554	90.1741													LMFA0110000			Fatty Acids and Conjugates [FA01]	Fatty Acyls [FA]	15.1192	11.3971	27.1924	25.9252	33.9828	37.2723	34.4386	33.8279
22.55_212.2013m/z	7982845	2R-aminotridecanoic acid		0.0261125	0.106685	1.75204	PM	SM		212.201	1	22.5488	x		x		M+H-H2O	C13H27NO2	37.6	0	1.8554	90.1741													LMFA0110002			Fatty Acids and Conjugates [FA01]	Fatty Acyls [FA]	15.1192	11.3971	27.1924	25.9252	33.9828	37.2723	34.4386	33.8279
22.55_212.2013m/z	7982847	2-amino-tridecanoic acid		0.0261125	0.106685	1.75204	PM	SM		212.201	1	22.5488	x		x		M+H-H2O	C13H27NO2	37.6	0	1.8554	90.1741													LMFA0110002			Fatty Acids and Conjugates [FA01]	Fatty Acyls [FA]	15.1192	11.3971	27.1924	25.9252	33.9828	37.2723	34.4386	33.8279
17.98_419.2508m/z	HMDB0062325	1-hexadecyl-glycero-3-phosphate	*	0.00197749	0.0416733	-2.16956	SM	PM		419.251	1	17.9831	x		x		M+Na	C19H41O6P	35	0	-6.34225	82.1527						HMDB0062325	1-hexadecyl-glycero-3-phosphate	Food|Endogenous	=""1-hexadecyl-glycero-3-phosphate is also known as PA(O-16:0/0:0). 1-hexadecyl-glycero-3-phosphate is considered to be practically insoluble (in water) and acidic. 1-hexadecyl-glycero-3-phosphate is a glycerophosphate lipid molecule""	=""1-Hexadecyl-glycero-3-phosphoric acid|PA(O-16:0/0:0)""	Glycerophospholipids	Glycerophosphates						66.3929	71.2989	43.9561	45.9327	32.4553	24.8042	24.7051	22.9324
17.98_419.2508m/z	123067356	=""PA(O-16:0/0:0)""		0.00197749	0.0416733	-2.16956	SM	PM		419.251	1	17.9831	x		x		M+Na	C19H41O6P	35	0	-6.34225	82.1527													LMGP1006000			Glycerophosphates [GP10]	Glycerophospholipids [GP]	66.3929	71.2989	43.9561	45.9327	32.4553	24.8042	24.7051	22.9324
17.98_419.2508m/z	1-Hexadecyl Lysophosphatidic Acid 21717			0.00197749	0.0416733	-2.16956	SM	PM		419.251	1	17.9831	x		x		M+Na	C19H41O6P	35	0	-6.3431	82.1527																		66.3929	71.2989	43.9561	45.9327	32.4553	24.8042	24.7051	22.9324
17.98_419.2508m/z	1-Hexadecyl Lysophosphatidic Acid 21718			0.00197749	0.0416733	-2.16956	SM	PM		419.251	1	17.9831	x		x		M+Na	C19H41O6P	35	0	-6.3431	82.1527																		66.3929	71.2989	43.9561	45.9327	32.4553	24.8042	24.7051	22.9324
17.98_419.2508m/z	1-Hexadecyl Lysophosphatidic Acid 21719			0.00197749	0.0416733	-2.16956	SM	PM		419.251	1	17.9831	x		x		M+Na	C19H41O6P	35	0	-6.3431	82.1527																		66.3929	71.2989	43.9561	45.9327	32.4553	24.8042	24.7051	22.9324
17.98_419.2508m/z	1-Hexadecyl Lysophosphatidic Acid 21720			0.00197749	0.0416733	-2.16956	SM	PM		419.251	1	17.9831	x		x		M+Na	C19H41O6P	35	0	-6.3431	82.1527																		66.3929	71.2989	43.9561	45.9327	32.4553	24.8042	24.7051	22.9324
17.98_419.2508m/z	1-Hexadecyl Lysophosphatidic Acid 21721			0.00197749	0.0416733	-2.16956	SM	PM		419.251	1	17.9831	x		x		M+Na	C19H41O6P	35	0	-6.3431	82.1527																		66.3929	71.2989	43.9561	45.9327	32.4553	24.8042	24.7051	22.9324
17.98_419.2508m/z	1-Hexadecyl Lysophosphatidic Acid 21722			0.00197749	0.0416733	-2.16956	SM	PM		419.251	1	17.9831	x		x		M+Na	C19H41O6P	35	0	-6.3431	82.1527																		66.3929	71.2989	43.9561	45.9327	32.4553	24.8042	24.7051	22.9324
17.98_419.2508m/z	=""52603-03-9""	1-Hexadecyl lysophosphatidic acid		0.00197749	0.0416733	-2.16956	SM	PM		419.251	1	17.9831	x		x		M+Na	C19H41O6P	35	0	-6.34225	82.1527																		66.3929	71.2989	43.9561	45.9327	32.4553	24.8042	24.7051	22.9324
18.82_600.4682m/z	74382649	N-(3E-hexadecenoyl)-deoxysphing-4-enine-1-sulfonate	*	0.0861014	0.165608	1.33924	PM	SM		600.468	1	18.8159	x		x		M+H	C34H65NO5S	34.6	0	4.29213	77.965													LMSP0000000			Other Sphingolipids [SP00]	Sphingolipids [SP]	129.07	123.033	81.3116	70.456	154.061	132.26	126.796	127.764
18.78_644.4939m/z	74382626	adenosylhopane	*	0.025767	0.106685	1.39959	PM	SM		644.494	1	18.7809	x		x		M+H-H2O	C40H63N5O3	33.9	0	6.1282	76.4432													LMPR0400001			Hopanoids [PR04]	Prenol Lipids [PR]	96.5702	84.4841	63.5523	58.2241	102.002	113.421	104.827	103.588
18.80_650.4415m/z	135642574	PC(16:0/9:0(CHO))	*	0.0141789	0.0853138	1.38618	PM	SM		650.442	1	18.7984	x		x		M+H	C33H64NO9P	35.9	0	3.69044	83.9278													LMGP2001000			Oxidized glycerophospholipids [GP20]	Glycerophospholipids [GP]	370.289	290.279	324.313	252.904	407.161	403.288	501.324	404.022
5.91_993.5131m/z	HMDB0038316	Pisumsaponin I	*	0.0349039	0.123722	-3.67311	SM	PM		993.513	1	5.91145	x		x		M+H-2H2O	C51H80O21	32.4	16	7.55673	54.4054						HMDB0038316	Pisumsaponin I	Endogenous|Food	Pisumsaponin I is found in common pea. Pisumsaponin I is a constituent of garden pea Pisum sativum.	(+)-Pisumsaponin I|Pisumsaponin I	Prenol lipids	Terpene glycosides						15.014	11.5503	16.3761	10.2698	2.64303	0	7.57867	4.2647
8.67_699.3803m/z	HMDB0033425	Tsugaric acid A 21-glucosyl ester	*	0.00911545	0.0733351	-2.30416	SM	PM		699.38	1	8.67147	x		x		M+K	C38H60O9	31.7	0	-9.9976	69.2161						HMDB0033425	Tsugaric acid A 21-glucosyl ester	Endogenous|Food	Tsugaric acid A 21-glucosyl ester is found in mushrooms. Tsugaric acid A 21-glucosyl ester is a constituent of Ganoderma tsugae (red reishi).		Prenol lipids	Triterpenoids						112.454	110.116	137.09	146.905	37.0281	32.318	81.1778	69.3245
8.99_547.2923m/z	HMDB0003577	VPGPR Enterostatin	*	0.0755957	0.157537	-2.40318	SM	PM		547.292	1	8.98603	x		x		M+Na	C23H40N8O6	33.2	0	-7.58653	74.4406						HMDB0003577	VPGPR Enterostatin	Endogenous	Enterostatin VPGPR (Val-Pro-Gly-Pro-Arg) is a pentapeptide released from procolipase during fat digestion. In addition to the pancreas, enterostatin-immunoreactive cells are also present in the antrum and proximal small intestine. Enterostatin selectively reduces fat intake, decreases insulin secretion, and also increases energy expenditure by activating brown adipose tissue during high-fat feedi…	2-[1-[N-(1-L-Valyl-L-prolyl)glycyl]-L-prolyl]-L-Arginine|L-Valyl-L-prolylglycyl-L-prolyl-L-Arginine	Carboxylic acids and derivatives	Amino acids, peptides, and analogues						33.1016	19.9193	52.9877	47.7481	3.84128	12.6795	29.5066	17.9532
1.50_132.0766m/z	HMDB0000064	Creatine	*	0.0192885	0.0926011	2.22938	PM	SM		132.077	1	1.49718	x		x		M+H	C4H9N3O2	38.8	0	-1.32852	95.3929	C00300	Creatine	map00260 // map00330 // map01100	Glycine, serine and threonine metabolism // Arginine and proline metabolism // Metabolic pathways	Metabolism; Amino acid metabolism // Metabolism; Amino acid metabolism //	HMDB0000064	Creatine	Endogenous|Food	Creatine is an amino acid that occurs in vertebrate tissues and in urine. In muscle tissue, creatine generally occurs as phosphocreatine. Creatine is excreted as creatinine in the urine. Creatine functions as part of the cell's energy shuttle. The high energy phosphate group of ATP is transferred to creatine to form phosphocreatine in the following reaction: Cr + ATP <-> PCr + ADP. This reaction …	((amino(imino)methyl)(methyl)amino)acetate|((amino(imino)methyl)(methyl)amino)acetic acid|(alpha-Methylguanido)acetate|(alpha-Methylguanido)acetic acid|Cosmocair C 100|Creatin|Creatine|Creatine hydrate|Kreatin|Krebiozon|Methylguanidoacetate|Methylguanidoacetic acid|N-(Aminoiminomethyl)-N-Methyl-Glycine|N-Methyl-N-guanylglycine|Phosphagen|[[Amino(imino)methyl](methyl)amino]acetate|[[Amino(imino)me…	Carboxylic acids and derivatives	Amino acids, peptides, and analogues						9.06604	7.04386	4.48897	3.54047	15.4291	18.0498	9.03713	11.2998
1.50_132.0766m/z	3-Guanidinopropanoate 23884			0.0192885	0.0926011	2.22938	PM	SM		132.077	1	1.49718	x		x		M+H	C4H9N3O2	38.8	0	-1.33202	95.3929																		9.06604	7.04386	4.48897	3.54047	15.4291	18.0498	9.03713	11.2998
1.50_132.0766m/z	3-Guanidinopropanoate 23885			0.0192885	0.0926011	2.22938	PM	SM		132.077	1	1.49718	x		x		M+H	C4H9N3O2	38.8	0	-1.33202	95.3929																		9.06604	7.04386	4.48897	3.54047	15.4291	18.0498	9.03713	11.2998
1.50_132.0766m/z	3-Guanidinopropanoate 23886			0.0192885	0.0926011	2.22938	PM	SM		132.077	1	1.49718	x		x		M+H	C4H9N3O2	38.8	0	-1.33202	95.3929																		9.06604	7.04386	4.48897	3.54047	15.4291	18.0498	9.03713	11.2998
1.50_132.0766m/z	3-Guanidinopropanoate 23887			0.0192885	0.0926011	2.22938	PM	SM		132.077	1	1.49718	x		x		M+H	C4H9N3O2	38.8	0	-1.33202	95.3929																		9.06604	7.04386	4.48897	3.54047	15.4291	18.0498	9.03713	11.2998
1.50_132.0766m/z	3-Guanidinopropanoate 23888			0.0192885	0.0926011	2.22938	PM	SM		132.077	1	1.49718	x		x		M+H	C4H9N3O2	38.8	0	-1.33202	95.3929																		9.06604	7.04386	4.48897	3.54047	15.4291	18.0498	9.03713	11.2998
1.50_132.0766m/z	3-Guanidinopropanoate 23889			0.0192885	0.0926011	2.22938	PM	SM		132.077	1	1.49718	x		x		M+H	C4H9N3O2	38.8	0	-1.33202	95.3929																		9.06604	7.04386	4.48897	3.54047	15.4291	18.0498	9.03713	11.2998
1.50_132.0766m/z	=""57-00-1""	Creatine		0.0192885	0.0926011	2.22938	PM	SM		132.077	1	1.49718	x		x		M+H	C4H9N3O2	38.8	0	-1.32852	95.3929																		9.06604	7.04386	4.48897	3.54047	15.4291	18.0498	9.03713	11.2998
1.50_132.0766m/z	Creatine 20585			0.0192885	0.0926011	2.22938	PM	SM		132.077	1	1.49718	x		x		M+H	C4H9N3O2	38.8	0	-1.33202	95.3929																		9.06604	7.04386	4.48897	3.54047	15.4291	18.0498	9.03713	11.2998
1.50_132.0766m/z	Creatine 20586			0.0192885	0.0926011	2.22938	PM	SM		132.077	1	1.49718	x		x		M+H	C4H9N3O2	38.8	0	-1.33202	95.3929																		9.06604	7.04386	4.48897	3.54047	15.4291	18.0498	9.03713	11.2998
1.50_132.0766m/z	Creatine 20587			0.0192885	0.0926011	2.22938	PM	SM		132.077	1	1.49718	x		x		M+H	C4H9N3O2	38.8	0	-1.33202	95.3929																		9.06604	7.04386	4.48897	3.54047	15.4291	18.0498	9.03713	11.2998
1.50_132.0766m/z	Creatine 20588			0.0192885	0.0926011	2.22938	PM	SM		132.077	1	1.49718	x		x		M+H	C4H9N3O2	38.8	0	-1.33202	95.3929																		9.06604	7.04386	4.48897	3.54047	15.4291	18.0498	9.03713	11.2998
1.50_132.0766m/z	Creatine 20589			0.0192885	0.0926011	2.22938	PM	SM		132.077	1	1.49718	x		x		M+H	C4H9N3O2	38.8	0	-1.33202	95.3929																		9.06604	7.04386	4.48897	3.54047	15.4291	18.0498	9.03713	11.2998
1.50_132.0766m/z	CREATINE-53			0.0192885	0.0926011	2.22938	PM	SM		132.077	1	1.49718	x		x		M+H	C4H9N3O2	38.7	0	-1.66009	95.3929																		9.06604	7.04386	4.48897	3.54047	15.4291	18.0498	9.03713	11.2998
1.50_132.0766m/z	CREATINE-61			0.0192885	0.0926011	2.22938	PM	SM		132.077	1	1.49718	x		x		M+H	C4H9N3O2	38.7	0	-1.66009	95.3929																		9.06604	7.04386	4.48897	3.54047	15.4291	18.0498	9.03713	11.2998
1.50_132.0766m/z	HMDB0013222	Beta-Guanidinopropionic acid		0.0192885	0.0926011	2.22938	PM	SM		132.077	1	1.49718	x		x		M+H	C4H9N3O2	38.8	0	-1.32852	95.3929	C03065	3-Guanidinopropanoate				HMDB0013222	Beta-Guanidinopropionic acid	Endogenous	Beta-Guanidinopropionic acid is analog of creatine and is reported to decrease phosphocreatine and ATP content in animal tissues in vivo.	3-Guanidinopropanoate|3-Guanidinopropanoic acid|3-Guanidinopropionic acid|beta-Guanadinopropionate|beta-Guanidinopropionic acid.|Guanidinopropionic acid	Organonitrogen compounds	Guanidines						9.06604	7.04386	4.48897	3.54047	15.4291	18.0498	9.03713	11.2998
1.69_374.0373m/z	HMDB0038419	Glucotropaeolin	*	0.0107334	0.0760918	-4.15351	SM	PM		374.037	1	1.68942	x		x		M+H-2H2O	C14H19NO9S2	34.6	0	2.53364	75.9078	C02153	Glucotropaeolin	map00966 // map01110 // map01210	Glucosinolate biosynthesis // Biosynthesis of secondary metabolites // 2-Oxocarboxylic acid metabolism	Metabolism; Biosynthesis of other secondary metabolites // //	HMDB0038419	Glucotropaeolin	Food	Glucotropaeolin is found in brassicas. Glucotropaeolin is isolated from seeds of Tropaeolum majus (garden nasturtium), Lepidium sativum (garden cress) and other crucifers.	1-Thio-b-D-glucopyranose 1-[N-(sulfooxy)benzenethanimidate], 9CI|Benzylglucosinolate|Glucotropaeolin|Glucotropeolin|Phenylmethyl glucosinolate|Tropaeolin	Organooxygen compounds	Carbohydrates and carbohydrate conjugates						11.6872	13.6055	10.6912	10.4192	3.56537	0.304255	4.00419	3.29816
1.69_374.0373m/z	=""52756-25-9""	Flamprop-methyl		0.0107334	0.0760918	-4.15351	SM	PM		374.037	1	1.68942	x		x		M+K	C17H15ClFNO3	31.4	0	5.07141	62.7268																		11.6872	13.6055	10.6912	10.4192	3.56537	0.304255	4.00419	3.29816
1.69_374.0373m/z	Glucotropaeolin 30614			0.0107334	0.0760918	-4.15351	SM	PM		374.037	1	1.68942	x		x		M+H-2H2O	C14H19NO9S2	34.6	0	2.5341	75.9078																		11.6872	13.6055	10.6912	10.4192	3.56537	0.304255	4.00419	3.29816
1.69_374.0373m/z	Glucotropaeolin 30615			0.0107334	0.0760918	-4.15351	SM	PM		374.037	1	1.68942	x		x		M+H-2H2O	C14H19NO9S2	34.6	0	2.5341	75.9078																		11.6872	13.6055	10.6912	10.4192	3.56537	0.304255	4.00419	3.29816
1.69_374.0373m/z	Glucotropaeolin 30616			0.0107334	0.0760918	-4.15351	SM	PM		374.037	1	1.68942	x		x		M+H-2H2O	C14H19NO9S2	34.6	0	2.5341	75.9078																		11.6872	13.6055	10.6912	10.4192	3.56537	0.304255	4.00419	3.29816
3.08_484.1174m/z	HMDB0031697	Lucuminamide	*	0.0124477	0.0809985	-1.37893	SM	PM		484.117	1	3.07528	x		x		M+K	C19H27NO11	36.3	0	-9.36363	91.8333						HMDB0031697	Lucuminamide	Endogenous|Food	Lucuminamide is found in fruits. Lucuminamide is a constituent of Calocarpum sapota (marmelade plum)	Lucuminamide	Organooxygen compounds	Carbohydrates and carbohydrate conjugates						377.36	342.984	422.227	420.045	233.549	260.069	322.392	317.199
1.29_164.9243m/z	HMDB0030879	Methyl methylthio selenide	*	0.000386642	0.032538	1.41814	PM	SM		164.924	1	1.28748	x		x		M+Na	C2H6SSe	19.3	0	-3.30603	0.565153						HMDB0030879	Methyl methylthio selenide	Endogenous|Food	Methyl methylthio selenide is found in onion-family vegetables. Methyl methylthio selenide is a constituent of Allium sp	2-Thia-3-selenabutane|Methyl methanesulfenoselenoate, 9CI	Thioselenides							60.1367	52.9017	53.1289	56.3373	79.5404	71.1081	85.8051	79.0897
3.08_613.3096m/z	123066175	PI(22:4(7Z,10Z,13Z,16Z)/0:0)	*	0.00207277	0.0416733	-2.31201	SM	PM		613.31	1	3.07528	x		x		M+H-2H2O	C31H53O12P	33.2	3.8	-6.16619	69.173													LMGP0605001			Glycerophosphoinositols [GP06]	Glycerophospholipids [GP]	38.2951	44.2039	42.8542	50.6855	13.7769	16.2941	17.2767	28.7934
4.40_120.0800m/z	HMDB0000306	Tyramine	*	0.00196423	0.0416733	-1.33684	SM	PM		120.08	1	4.39725	x		x		M+H-H2O	C8H11NO	57	94.3	-5.45399	96.8122	C00483	Tyramine	map00350 // map00680 // map00950 // map01060 // map01063 // map01110 // map04080 // map04974	Tyrosine metabolism // Methane metabolism // Isoquinoline alkaloid biosynthesis // Biosynthesis of plant secondary metabolites // Biosynthesis of alkaloids derived from shikimate pathway // Biosynthesis of secondary metabolites // Neuroactive ligand-receptor interaction // Protein digestion and absorption	Metabolism; Amino acid metabolism // Metabolism; Energy metabolism // Metabolism; Biosynthesis of other secondary metabolites // // // // Environmental Information Processing; Signaling molecules and interaction // Organismal Systems; Digestive system	HMDB0000306	Tyramine	Endogenous|Food	Tyramine is a monoamine compound derived from the amino acid tyrosine. Tyramine is metabolized by the enzyme monoamine oxidase. In foods, it is often produced by the decarboxylation of tyrosine during fermentation or decay. Foods containing considerable amounts of tyramine include fish, chocolate, alcoholic beverages, cheese, soy sauce, sauerkraut, and processed meat. A large dietary intake of ty…	=""2-(4'-Hydroxyphenyl)ethylamine|2-(4-Hydroxyphenyl)ethylamine|2-(p-Hydroxyphenyl)ethylamine|4- (2-Aminoethyl)-Phenol|4-(2-Aminoethyl)-Phenol|4-(2-Aminoethyl)-phenol(thyramin)|4-(2-Aminoethyl)phenol|4-Hydroxy-b-phenylethylamine|4-Hydroxy-Benzeneethanamin	Benzene and substituted derivatives	Phenethylamines						144.337	142.997	158.986	162.491	120.316	124.738	106.952	103.406
4.40_120.0800m/z	HMDB0001065	2-Hydroxyphenethylamine		0.00196423	0.0416733	-1.33684	SM	PM		120.08	1	4.39725	x		x		M+H-H2O	C8H11NO	57	94.3	-5.45399	96.8122	C02735	Phenylethanolamine				HMDB0001065	2-Hydroxyphenethylamine	Endogenous	Simple amine found in the brain. It may be modulator of sympathetic functions. Its derivatives are adrenergic agonists and antagonists. It is also used in chemical industry.	2-Amino-1-phenyl-1-ethanol|2-Amino-1-phenylethanol|2-Amino-1-phenylethanol-1|2-Hydroxy-2-phenylethylamine|2-Phenyl-2-hydroxyethylamine|alpha-(Aminomethyl)benzyl alcohol|b-Hydroxyphenethylamine|beta-Hydroxy-beta-phenyl-Ethylamine|beta-Hydroxy-beta-phenylethylamine|beta-Hydroxy-Phenethylamine|beta-Hydroxyphenethylamine|beta-Hydroxyphenylethylamine|beta-Phenethanolamine|beta-Phenylethanolamine|Bisno…	Organonitrogen compounds	Amines						144.337	142.997	158.986	162.491	120.316	124.738	106.952	103.406
4.40_120.0800m/z	HMDB0004989	m-Tyramine		0.00196423	0.0416733	-1.33684	SM	PM		120.08	1	4.39725	x		x		M+H-H2O	C8H11NO	57	94.3	-5.45399	96.8122						HMDB0004989	m-Tyramine	Endogenous	m-Tyramine is an amine derived from Tyrosine, Phenylethylamine and other catecholamines. (PMID 7335956).	2-(3-Hydroxyphenyl)ethylamine|3-(2-Aminoethyl)phenol|3-Hydroxyphenethylamine|3-Hydroxyphenylethylamine|3-Tyramine|M-Hydroxyphenethylamine|Meta-tyramine|Metatyramine	Benzene and substituted derivatives	Phenethylamines						144.337	142.997	158.986	162.491	120.316	124.738	106.952	103.406
4.40_120.0800m/z	HMDB0060681	4-Hydroxy-2,6-dimethylaniline		0.00196423	0.0416733	-1.33684	SM	PM		120.08	1	4.39725	x		x		M+H-H2O	C8H11NO	56.3	90.8	-5.45399	96.8122	C16570	4-Hydroxy-2,6-dimethylaniline	map00982	=""Drug metabolism - cytochrome P450""	Metabolism; Xenobiotics biodegradation and metabolism	HMDB0060681	4-Hydroxy-2,6-dimethylaniline	Endogenous	4-Hydroxy-2,6-dimethylaniline is a metabolite of lidocaine. Lidocaine, Xylocaine, or lignocaine is a common local anesthetic and antiarrhythmic drug. Lidocaine is used topically to relieve itching, burning and pain from skin inflammations, injected as a dental anesthetic or as a local anesthetic for minor surgery. (Wikipedia)		Phenols	Cresols						144.337	142.997	158.986	162.491	120.316	124.738	106.952	103.406
4.40_120.0800m/z	PHENYLETHANOLAMINE-39			0.00196423	0.0416733	-1.33684	SM	PM		120.08	1	4.39725	x		x		M+H-H2O	C8H11NO	54.4	81.2	-5.13319	96.8122																		144.337	142.997	158.986	162.491	120.316	124.738	106.952	103.406
4.40_120.0800m/z	PHENYLETHANOLAMINE-31			0.00196423	0.0416733	-1.33684	SM	PM		120.08	1	4.39725	x		x		M+H-H2O	C8H11NO	55	80.4	-1.6295	96.8122																		144.337	142.997	158.986	162.491	120.316	124.738	106.952	103.406
4.40_120.0800m/z	=""2859-68-9""	3-(2-Pyridyl)propan-1-ol		0.00196423	0.0416733	-1.33684	SM	PM		120.08	1	4.39725	x		x		M+H-H2O	C8H11NO	40	9.42	-5.45399	96.8122																		144.337	142.997	158.986	162.491	120.316	124.738	106.952	103.406
4.40_120.0800m/z	TYRAMINE-136			0.00196423	0.0416733	-1.33684	SM	PM		120.08	1	4.39725	x		x		M+H-H2O	C8H11NO	40.5	6.95	-1.15753	96.8122																		144.337	142.997	158.986	162.491	120.316	124.738	106.952	103.406
4.40_120.0800m/z	=""156-43-4""	p-Phenetidine		0.00196423	0.0416733	-1.33684	SM	PM		120.08	1	4.39725	x		x		M+H-H2O	C8H11NO	38.1	0	-5.45399	96.8122																		144.337	142.997	158.986	162.491	120.316	124.738	106.952	103.406
4.40_120.0800m/z	=""2393-23-9""	4-Methoxybenzylamine		0.00196423	0.0416733	-1.33684	SM	PM		120.08	1	4.39725	x		x		M+H-H2O	C8H11NO	38.1	0	-5.45399	96.8122																		144.337	142.997	158.986	162.491	120.316	124.738	106.952	103.406
4.40_120.0800m/z	2-Amino-1-Phenylethanol 26365			0.00196423	0.0416733	-1.33684	SM	PM		120.08	1	4.39725	x		x		M+H-H2O	C8H11NO	38.1	0	-5.45416	96.8122																		144.337	142.997	158.986	162.491	120.316	124.738	106.952	103.406
4.40_120.0800m/z	2-Amino-1-Phenylethanol 26366			0.00196423	0.0416733	-1.33684	SM	PM		120.08	1	4.39725	x		x		M+H-H2O	C8H11NO	38.1	0	-5.45416	96.8122																		144.337	142.997	158.986	162.491	120.316	124.738	106.952	103.406
4.40_120.0800m/z	2-Amino-1-Phenylethanol 26367			0.00196423	0.0416733	-1.33684	SM	PM		120.08	1	4.39725	x		x		M+H-H2O	C8H11NO	38.1	0	-5.45416	96.8122																		144.337	142.997	158.986	162.491	120.316	124.738	106.952	103.406
4.40_120.0800m/z	2-Amino-2-Norbornanecarboxylic acid 25870			0.00196423	0.0416733	-1.33684	SM	PM		120.08	1	4.39725	x		x		M+H-2H2O	C8H13NO2	38.2	0	-4.82278	96.5727																		144.337	142.997	158.986	162.491	120.316	124.738	106.952	103.406
4.40_120.0800m/z	2-Amino-2-Norbornanecarboxylic acid 25871			0.00196423	0.0416733	-1.33684	SM	PM		120.08	1	4.39725	x		x		M+H-2H2O	C8H13NO2	38.2	0	-4.82278	96.5727																		144.337	142.997	158.986	162.491	120.316	124.738	106.952	103.406
4.40_120.0800m/z	2-Amino-2-Norbornanecarboxylic acid 25872			0.00196423	0.0416733	-1.33684	SM	PM		120.08	1	4.39725	x		x		M+H-2H2O	C8H13NO2	38.2	0	-4.82278	96.5727																		144.337	142.997	158.986	162.491	120.316	124.738	106.952	103.406
4.40_120.0800m/z	=""51-67-2""	Phenol, 4-(2-aminoethyl)-		0.00196423	0.0416733	-1.33684	SM	PM		120.08	1	4.39725	x		x		M+H-H2O	C8H11NO	38.1	0	-5.45399	96.8122																		144.337	142.997	158.986	162.491	120.316	124.738	106.952	103.406
4.40_120.0800m/z	=""56613-80-0""	(R)-(-)-2-Phenylglycinol		0.00196423	0.0416733	-1.33684	SM	PM		120.08	1	4.39725	x		x		M+H-H2O	C8H11NO	38.1	0	-5.45399	96.8122																		144.337	142.997	158.986	162.491	120.316	124.738	106.952	103.406
4.40_120.0800m/z	=""63-75-2""	Arecoline		0.00196423	0.0416733	-1.33684	SM	PM		120.08	1	4.39725	x		x		M+H-2H2O	C8H13NO2	38.2	0	-4.8206	96.5727																		144.337	142.997	158.986	162.491	120.316	124.738	106.952	103.406
4.40_120.0800m/z	=""6850-57-3""	2-Methoxybenzylamine		0.00196423	0.0416733	-1.33684	SM	PM		120.08	1	4.39725	x		x		M+H-H2O	C8H11NO	38.1	0	-5.45399	96.8122																		144.337	142.997	158.986	162.491	120.316	124.738	106.952	103.406
4.40_120.0800m/z	=""94-70-2""	1-Amino-2-ethoxybenzene		0.00196423	0.0416733	-1.33684	SM	PM		120.08	1	4.39725	x		x		M+H-H2O	C8H11NO	38.1	0	-5.45399	96.8122																		144.337	142.997	158.986	162.491	120.316	124.738	106.952	103.406
4.40_120.0800m/z	Arecoline 21566			0.00196423	0.0416733	-1.33684	SM	PM		120.08	1	4.39725	x		x		M+H-2H2O	C8H13NO2	38.2	0	-4.82278	96.5727																		144.337	142.997	158.986	162.491	120.316	124.738	106.952	103.406
4.40_120.0800m/z	Arecoline 21567			0.00196423	0.0416733	-1.33684	SM	PM		120.08	1	4.39725	x		x		M+H-2H2O	C8H13NO2	38.2	0	-4.82278	96.5727																		144.337	142.997	158.986	162.491	120.316	124.738	106.952	103.406
4.40_120.0800m/z	Arecoline 21568			0.00196423	0.0416733	-1.33684	SM	PM		120.08	1	4.39725	x		x		M+H-2H2O	C8H13NO2	38.2	0	-4.82278	96.5727																		144.337	142.997	158.986	162.491	120.316	124.738	106.952	103.406
4.40_120.0800m/z	HMDB0001466	Dimethylaniline-N-oxide		0.00196423	0.0416733	-1.33684	SM	PM		120.08	1	4.39725	x		x		M+H-H2O	C8H11NO	38.1	0	-5.45399	96.8122	C01183	N,N-Dimethylaniline N-oxide				HMDB0001466	Dimethylaniline-N-oxide	Endogenous|Food	Dimethylaniline-N-oxide is a substrate for Dimethylaniline monooxygenase 4, Dimethylaniline monooxygenase 3, Dimethylaniline monooxygenase 1, Dimethylaniline monooxygenase 5, Putative dimethylaniline monooxygenase 6 and Dimethylaniline monooxygenase 2.	Dimethyl(phenyl)amine oxide|Dimethylaniline N-oxide|N,N-Dimethylaniline N-oxide|Nn-dimethylaniline-N-oxide	Benzene and substituted derivatives							144.337	142.997	158.986	162.491	120.316	124.738	106.952	103.406
4.40_120.0800m/z	HMDB0029759	2-Acetyl-1-ethylpyrrole		0.00196423	0.0416733	-1.33684	SM	PM		120.08	1	4.39725	x		x		M+H-H2O	C8H11NO	38.1	0	-5.45399	96.8122						HMDB0029759	2-Acetyl-1-ethylpyrrole	Endogenous|Food	2-Acetyl-1-ethylpyrrole is a flavouring ingredien	1-(1-Ethyl-1H-pyrrol-2-yl)-Ethanone|1-(1-Ethyl-1H-pyrrol-2-yl)ethanone|1-(1-Ethylpyrrol-2-yl)ethanone|1-Ethyl-2-acetylazole|1-Ethyl-2-acetylpyrrole|1-N-Ethylpyrrole-2-yl ethanone|2-Acetyl-1-ethylpyrrole|N-Ethyl-2-acetylpyrrole	Organooxygen compounds	Carbonyl compounds						144.337	142.997	158.986	162.491	120.316	124.738	106.952	103.406
4.40_120.0800m/z	HMDB0030353	Arecoline		0.00196423	0.0416733	-1.33684	SM	PM		120.08	1	4.39725	x		x		M+H-2H2O	C8H13NO2	38.2	0	-4.8206	96.5727	C10129	Arecoline				HMDB0030353	Arecoline	Endogenous|Food	Arecoline is found in nuts. Arecoline is isolated from betel nuts Arecoline is an alkaloid natural product found in the areca nut, the fruit of the areca palm (Areca catechu). It is an oily liquid that is soluble in water, alcohols, and ether. Owing to its muscarinic and nicotinic agonist properties, arecoline has shown improvement in the learning ability of healthy volunteers. Since one of the h…	1,2,5,6-Tetrahydro-1-methylnicotinic acid, methyl ester|1-Methyl-delta(sup 3,4)tetrahydro-3-pyridinecarboxylate|Arecaidine methyl ester|Arecaline|Arecholin|Arecholine|Arecolin|Arecoline|Arecoline base|Arecoline hydrobromide|Arekolin|Methyl 1,2,5, 6-tetrahydro-1-methylnicotinate|Methyl 1,2,5,6-tetrahydro-1-methylnicotinate|Methyl 1-methyl-1,2,5,6-tetrahydro-3-pyridinecarboxylate|Methyl 1-methyl-1,…								144.337	142.997	158.986	162.491	120.316	124.738	106.952	103.406
4.40_120.0800m/z	HMDB0039657	1,2,3,4,5,6-Hexahydro-7H-cyclopenta[b]pyridin-7-one		0.00196423	0.0416733	-1.33684	SM	PM		120.08	1	4.39725	x		x		M+H-H2O	C8H11NO	38.1	0	-5.45399	96.8122						HMDB0039657	1,2,3,4,5,6-Hexahydro-7H-cyclopenta[b]pyridin-7-one	Food	1,2,3,4,5,6-Hexahydro-7H-cyclopenta[b]pyridin-7-one is found in alcoholic beverages. Proline-derived Maillard product. 1,2,3,4,5,6-Hexahydro-7H-cyclopenta[b]pyridin-7-one is a constituent of wort and beer. 1,2,3,4,5,6-Hexahydro-7H-cyclopenta[b]pyridin-7-one is a flavouring ingredient.	1,2,3,4,5,6-Hexahydro-7H-1-pyrindin-7-one, 12CI	Pyridines and derivatives	Hydropyridines						144.337	142.997	158.986	162.491	120.316	124.738	106.952	103.406
4.40_120.0800m/z	HMDB0040059	(Â±)-2-(2-Furanyl)pyrrolidine		0.00196423	0.0416733	-1.33684	SM	PM		120.08	1	4.39725	x		x		M+H-H2O	C8H11NO	38.1	0	-5.45399	96.8122						HMDB0040059	(Â±)-2-(2-Furanyl)pyrrolidine	Food	Putative proline-derived Maillard product formed in model reactions with 1-pyrroline and ascorbic acid.		Organonitrogen compounds	Amines						144.337	142.997	158.986	162.491	120.316	124.738	106.952	103.406
4.40_120.0800m/z	Phenylethanolamine 26636			0.00196423	0.0416733	-1.33684	SM	PM		120.08	1	4.39725	x		x		M+H-H2O	C8H11NO	38.1	0	-5.45416	96.8122																		144.337	142.997	158.986	162.491	120.316	124.738	106.952	103.406
4.40_120.0800m/z	Phenylethanolamine 26637			0.00196423	0.0416733	-1.33684	SM	PM		120.08	1	4.39725	x		x		M+H-H2O	C8H11NO	38.1	0	-5.45416	96.8122																		144.337	142.997	158.986	162.491	120.316	124.738	106.952	103.406
4.40_120.0800m/z	Phenylethanolamine 26638			0.00196423	0.0416733	-1.33684	SM	PM		120.08	1	4.39725	x		x		M+H-H2O	C8H11NO	38.1	0	-5.45416	96.8122																		144.337	142.997	158.986	162.491	120.316	124.738	106.952	103.406
4.40_120.0800m/z	p-Phenetidine 15712			0.00196423	0.0416733	-1.33684	SM	PM		120.08	1	4.39725	x		x		M+H-H2O	C8H11NO	38.1	0	-5.45416	96.8122																		144.337	142.997	158.986	162.491	120.316	124.738	106.952	103.406
4.40_120.0800m/z	p-Phenetidine 15713			0.00196423	0.0416733	-1.33684	SM	PM		120.08	1	4.39725	x		x		M+H-H2O	C8H11NO	38.1	0	-5.45416	96.8122																		144.337	142.997	158.986	162.491	120.316	124.738	106.952	103.406
4.40_120.0800m/z	p-Phenetidine 15714			0.00196423	0.0416733	-1.33684	SM	PM		120.08	1	4.39725	x		x		M+H-H2O	C8H11NO	38.1	0	-5.45416	96.8122																		144.337	142.997	158.986	162.491	120.316	124.738	106.952	103.406
4.40_120.0800m/z	p-Phenetidine 6027			0.00196423	0.0416733	-1.33684	SM	PM		120.08	1	4.39725	x		x		M+H-H2O	C8H11NO	38.1	0	-5.45416	96.8122																		144.337	142.997	158.986	162.491	120.316	124.738	106.952	103.406
4.40_120.0800m/z	Scopoline 22433			0.00196423	0.0416733	-1.33684	SM	PM		120.08	1	4.39725	x		x		M+H-2H2O	C8H13NO2	38.2	0	-4.82278	96.5727																		144.337	142.997	158.986	162.491	120.316	124.738	106.952	103.406
4.40_120.0800m/z	Scopoline 22434			0.00196423	0.0416733	-1.33684	SM	PM		120.08	1	4.39725	x		x		M+H-2H2O	C8H13NO2	38.2	0	-4.82278	96.5727																		144.337	142.997	158.986	162.491	120.316	124.738	106.952	103.406
4.40_120.0800m/z	Scopoline 22435			0.00196423	0.0416733	-1.33684	SM	PM		120.08	1	4.39725	x		x		M+H-2H2O	C8H13NO2	38.2	0	-4.82278	96.5727																		144.337	142.997	158.986	162.491	120.316	124.738	106.952	103.406
4.40_120.0800m/z	Tyramine 26330			0.00196423	0.0416733	-1.33684	SM	PM		120.08	1	4.39725	x		x		M+H-H2O	C8H11NO	38.1	0	-5.45416	96.8122																		144.337	142.997	158.986	162.491	120.316	124.738	106.952	103.406
4.40_120.0800m/z	Tyramine 26331			0.00196423	0.0416733	-1.33684	SM	PM		120.08	1	4.39725	x		x		M+H-H2O	C8H11NO	38.1	0	-5.45416	96.8122																		144.337	142.997	158.986	162.491	120.316	124.738	106.952	103.406
4.40_120.0800m/z	Tyramine 26332			0.00196423	0.0416733	-1.33684	SM	PM		120.08	1	4.39725	x		x		M+H-H2O	C8H11NO	38.1	0	-5.45416	96.8122																		144.337	142.997	158.986	162.491	120.316	124.738	106.952	103.406
4.40_120.0800m/z	TYRAMINE-11			0.00196423	0.0416733	-1.33684	SM	PM		120.08	1	4.39725	x		x		M+H-H2O	C8H11NO	38.2	0	-5.13319	96.8122																		144.337	142.997	158.986	162.491	120.316	124.738	106.952	103.406
5.26_146.0598m/z	HMDB0000158	L-Tyrosine	*	0.0357787	0.124271	-1.23038	SM	PM		146.06	1	5.26485	x		x		M+H-2H2O	C9H11NO3	56.6	91.7	-1.25671	92.5179	C00082	L-Tyrosine	map00130 // map00231 // map00261 // map00350 // map00360 // map00400 // map00401 // map00460 // map00680 // map00730 // map00940 // map00950 // map00965 // map00966 // map00970 // map01055 // map01059 // map01060 // map01063 // map01100 // map01110 // map01130 // map01210 // map01230 // map04728 // map04916 // map04917 // map04974 // map05012 // map05030 // map05031 // map05034 // map05230	Ubiquinone and other terpenoid-quinone biosynthesis // Puromycin biosynthesis // Monobactam biosynthesis // Tyrosine metabolism // Phenylalanine metabolism // Phenylalanine, tyrosine and tryptophan biosynthesis // Novobiocin biosynthesis // Cyanoamino acid metabolism // Methane metabolism // Thiamine metabolism // Phenylpropanoid biosynthesis // Isoquinoline alkaloid biosynthesis // Betalain bios…	Metabolism; Metabolism of cofactors and vitamins // Metabolism; Biosynthesis of other secondary metabolites // Metabolism; Biosynthesis of other secondary metabolites // Metabolism; Amino acid metabolism // Metabolism; Amino acid metabolism // Metabolism; Amino acid metabolism // Metabolism; Biosynthesis of other secondary metabolites // Metabolism; Metabolism of other amino acids // Metabolism; …	HMDB0000158	L-Tyrosine	Endogenous|Food	Tyrosine is an essential amino acid that readily passes the blood-brain barrier. Once in the brain, it is a precursor for the neurotransmitters dopamine, norepinephrine and epinephrine, better known as adrenalin. These neurotransmitters are an important part of the body's sympathetic nervous system, and their concentrations in the body and brain are directly dependent upon dietary tyrosine. Tyros…	(-)-a-Amino-p-hydroxyhydrocinnamate|(-)-a-Amino-p-hydroxyhydrocinnamic acid|(-)-alpha-Amino-p-hydroxyhydrocinnamate|(-)-alpha-Amino-p-hydroxyhydrocinnamic acid|(S)-(-)-Tyrosine|(S)-2-Amino-3-(p-hydroxyphenyl)propionate|(S)-2-Amino-3-(p-hydroxyphenyl)propionic acid|(S)-3-(p-Hydroxyphenyl)alanine|(S)-a-amino-4-hydroxy-Benzenepropanoate|(S)-a-amino-4-hydroxy-Benzenepropanoic acid|(S)-a-Amino-4-hydro…	Carboxylic acids and derivatives	Amino acids, peptides, and analogues						15.1588	14.1163	13.5955	12.589	12.9192	12.2513	9.91177	9.99312
5.26_146.0598m/z	=""1074-86-8""	1H-Indole-4-carboxaldehyde		0.0357787	0.124271	-1.23038	SM	PM		146.06	1	5.26485	x		x		M+H	C9H7NO	58.2	99.9	-1.56882	92.9732																		15.1588	14.1163	13.5955	12.589	12.9192	12.2513	9.91177	9.99312
5.26_146.0598m/z	4-formyl Indole 28603			0.0357787	0.124271	-1.23038	SM	PM		146.06	1	5.26485	x		x		M+H	C9H7NO	57.8	97.9	-1.56986	92.9732																		15.1588	14.1163	13.5955	12.589	12.9192	12.2513	9.91177	9.99312
5.26_146.0598m/z	HMDB0001424	4-(3-Pyridyl)-3-butenoic acid		0.0357787	0.124271	-1.23038	SM	PM		146.06	1	5.26485	x		x		M+H-H2O	C9H9NO2	57.5	96.3	-1.39555	92.745						HMDB0001424	4-(3-Pyridyl)-3-butenoic acid	Endogenous	This compound is a reactant in the pathways: nicotine degradation II and nicotine degradation III, where it is converted into 4-(3-pyridyl)-butanoate. This is one of the hypothesized intermediate reactions of nicotine being converted to 3-pyridylacetate. (BioCyc) This compound is likely associated with nicotine accumulation disorders.	4-(3-Pyridyl)-3-butenoate|4-(3-Pyridyl)-3-butenoic acid	Pyridines and derivatives							15.1588	14.1163	13.5955	12.589	12.9192	12.2513	9.91177	9.99312
5.26_146.0598m/z	HMDB0004186	3-Methyldioxyindole		0.0357787	0.124271	-1.23038	SM	PM		146.06	1	5.26485	x		x		M+H-H2O	C9H9NO2	56.8	93	-1.39555	92.745	C05834	3-Methyldioxyindole	map00380	Tryptophan metabolism	Metabolism; Amino acid metabolism	HMDB0004186	3-Methyldioxyindole	Endogenous	3-Methyldioxyindole is a metabolite of aldehyde dehydrogenase (NAD+) (K00128)(EC 1.2.1.3) formed during 3-methylindole metabolism (PMID: 88251990). It is the major urinary metabolite of 3-methylindole. (PMID: 2519781). It is thought that 3-Methyldioxyindole is an in vivo oxidation product of 3-methylindole which is a metabolic product of tryptophan, produced by bacteria in the colon (PMID: 279659…	3-Hydroxy-3-methyl-2-Indolinone|3-Hydroxy-3-methyl-Oxindole|3-Hydroxy-3-methyloxindole	Indoles and derivatives	Indolines						15.1588	14.1163	13.5955	12.589	12.9192	12.2513	9.91177	9.99312
5.26_146.0598m/z	HMDB0001119	4-Hydroxy-4-(3-pyridyl)-butanoic acid		0.0357787	0.124271	-1.23038	SM	PM		146.06	1	5.26485	x		x		M+H-2H2O	C9H11NO3	56.6	91.8	-1.25671	92.5179	C19579	gamma-Hydroxy-3-pyridinebutanoate	map00980 // map05204	Metabolism of xenobiotics by cytochrome P450 // Chemical carcinogenesis	Metabolism; Xenobiotics biodegradation and metabolism // Human Diseases; Cancers	HMDB0001119	4-Hydroxy-4-(3-pyridyl)-butanoic acid	Endogenous	4-Hydroxy-4-(3-pyridyl)-butanoic acid is a nitrosonornicotine metabolite derived from tobacco smoke. (PMID: 796709). This nicotine-related compound was separated by HPLC as a cotinine metabolite in human urine and an urinary metabolites of (methylnitrosamino)(pyridyl)butanone in rats. (MID: 10362230).	4-(3-Pyridyl)-4-hydroxybutyrate|4-(3-Pyridyl)-4-hydroxybutyric acid|4-Hydroxy-4-(3-pyridyl)-butanoate|4-Hydroxy-4-(3-pyridyl)-butanoic acid|gamma-(3-Pyridyl)-gamma-hydroxybutyrate|gamma-(3-Pyridyl)-gamma-hydroxybutyric acid	Pyridines and derivatives							15.1588	14.1163	13.5955	12.589	12.9192	12.2513	9.91177	9.99312
5.26_146.0598m/z	HMDB0002184	L-Threo-3-Phenylserine		0.0357787	0.124271	-1.23038	SM	PM		146.06	1	5.26485	x		x		M+H-2H2O	C9H11NO3	56.6	91.7	-1.25671	92.5179	C03290	L-threo-3-Phenylserine				HMDB0002184	L-Threo-3-Phenylserine	Endogenous	Incorporated into the benzoyl moiety of urinary hippuric acid.	L-Threo-3-Phenylserine|L-Threo-b-Phenylserine|L-Threo-beta-Phenylserine|Threo-b-Hydroxy-L-phenylalanine|Threo-beta-Hydroxy-L-phenylalanine	Carboxylic acids and derivatives	Amino acids, peptides, and analogues						15.1588	14.1163	13.5955	12.589	12.9192	12.2513	9.91177	9.99312
5.26_146.0598m/z	HMDB0003831	Beta-Tyrosine		0.0357787	0.124271	-1.23038	SM	PM		146.06	1	5.26485	x		x		M+H-2H2O	C9H11NO3	56.6	91.7	-1.25671	92.5179	C04368	3-Amino-3-(4-hydroxyphenyl)propanoate	map00350	Tyrosine metabolism	Metabolism; Amino acid metabolism	HMDB0003831	Beta-Tyrosine	Endogenous	The use of tyrosine kinase receptor inhibitors is increasingly becoming a valuable therapeutic alternative in tumors carrying activated tyrosine kinase receptors. GMR beta tyrosine residues are not necessary for activation of the JAK/STAT pathway, or for proliferation, viability, or adhesion signaling in Ba/F3 cells, although tyrosine residues significantly affect the magnitude of the response. (…	3-Amino-3-(4-hydroxyphenyl)propanoate|3-Amino-3-(4-hydroxyphenyl)propanoic acid|beta-Tyrosine	Carboxylic acids and derivatives	Amino acids, peptides, and analogues						15.1588	14.1163	13.5955	12.589	12.9192	12.2513	9.91177	9.99312
5.26_146.0598m/z	HMDB0006050	o-Tyrosine		0.0357787	0.124271	-1.23038	SM	PM		146.06	1	5.26485	x		x		M+H-2H2O	C9H11NO3	56.6	91.7	-1.25671	92.5179						HMDB0006050	o-Tyrosine	Endogenous	o-Tyrosine is a normal human metabolite. Its presence is possible due to the hydroxylation of l-phenylalanine by hydroxyl radical (*OH), and is proposed as an hydroxy radical biomarker of oxidative damage to proteins. o-Tyrosine might also be included in the diet and absorbed. It has been associated with disease such as Kwashiorkor, a severe form of protein-energy malnutrition. However, many publ…	2-Hydroxy-DL-Phenylalanine|2-Hydroxy-Phenylalanine|2-Hydroxyphenylalanine|2-Tyrosine|3-(O-Hydroxyphenyl)DL-Alanine|DL- O-tyrosine|DL-3-(O-Hydroxyphenyl)alanine|DL-O-tyrosine|Ortho-tyrosine	Carboxylic acids and derivatives	Amino acids, peptides, and analogues						15.1588	14.1163	13.5955	12.589	12.9192	12.2513	9.91177	9.99312
5.26_146.0598m/z	HMDB0059720	Meta-Tyrosine		0.0357787	0.124271	-1.23038	SM	PM		146.06	1	5.26485	x		x		M+H-2H2O	C9H11NO3	56.6	91.7	-1.25671	92.5179						HMDB0059720	Meta-Tyrosine		Meta-Tyrosine, or M-Tyrosine for short, is a natural weed suppressant found in certain Fine fescue grass. M-tyrosine exudes out of the grass plant's roots and is then absorbed by neighbouring weed seedlings. The weed plants will either die or be stunted from the toxic acid.	(2S)-2-azaniumyl-3-(3-hydroxyphenyl)propanoate	Carboxylic acids and derivatives	Amino acids, peptides, and analogues						15.1588	14.1163	13.5955	12.589	12.9192	12.2513	9.91177	9.99312
5.26_146.0598m/z	HMDB0062406	4-Oxo-1-(3-pyridyl)-1-butanone		0.0357787	0.124271	-1.23038	SM	PM		146.06	1	5.26485	x		x		M+H-H2O	C9H9NO2	55.4	85.7	-1.39555	92.745	C19567	4-Oxo-1-(3-pyridyl)-1-butanone	map00760 // map00980 // map01120 // map05204	Nicotinate and nicotinamide metabolism // Metabolism of xenobiotics by cytochrome P450 // Microbial metabolism in diverse environments // Chemical carcinogenesis	Metabolism; Metabolism of cofactors and vitamins // Metabolism; Xenobiotics biodegradation and metabolism // // Human Diseases; Cancers	HMDB0062406	4-Oxo-1-(3-pyridyl)-1-butanone		4-Oxo-1-(3-pyridyl)-1-butanone, also known as gamma-oxo-3-Pyridinebutanal or 3-Succinoylsemialdehyde-pyridine, is classified as a member of the Aryl alkyl ketones. Aryl alkyl ketones are ketones have the generic structure RC(=O)R', where R = aryl group and R'=alkyl group. 4-Oxo-1-(3-pyridyl)-1-butanone is considered to be soluble (in water) and relatively neutral	3-Succinoylsemialdehyde-pyridine|4-(3-Pyridyl)-4-oxobutanal|4-(3-Pyridyl)-4-oxobutyraldehyde|4-oxo-4-(3-Pyridinebutanal)|4-oxo-4-(3-Pyridyl)butanal|4-oxo-4-(Pyridin-3-yl)butanal|4-oxo-4-Pyridin-3-yl-butyraldehyde|g-oxo-3-Pyridinebutanal|gamma-oxo-3-Pyridinebutanal|Î³-oxo-3-pyridinebutanal	Organooxygen compounds	Carbonyl compounds						15.1588	14.1163	13.5955	12.589	12.9192	12.2513	9.91177	9.99312
5.26_146.0598m/z	4-formyl Indole 28604			0.0357787	0.124271	-1.23038	SM	PM		146.06	1	5.26485	x		x		M+H	C9H7NO	55.2	85.1	-1.56986	92.9732																		15.1588	14.1163	13.5955	12.589	12.9192	12.2513	9.91177	9.99312
5.26_146.0598m/z	HMDB0029737	1H-Indole-3-carboxaldehyde		0.0357787	0.124271	-1.23038	SM	PM		146.06	1	5.26485	x		x		M+H	C9H7NO	55	84	-1.56882	92.9732	C08493	Indole-3-carboxaldehyde				HMDB0029737	1H-Indole-3-carboxaldehyde	Endogenous|Food	1H-Indole-3-carboxaldehyde is found in barley. 1H-Indole-3-carboxaldehyde is found in barley and tomato seedlings and cotto	1H-Indole-3-carbaldehyde|1H-Indole-3-carboxaldehde|3-Formylindole|3-Indolealdehyde|3-Indolecarbaldehyde|3-Indolecarboxaldehyde|3-Indolemethanal|B-Indolylaldehyde|beta-Indolylaldehyde|Indol-3-carbaldehyd|Indol-3-carbaldehyde|Indol-3-carboxaldehyde|Indole-3-aldehyde|Indole-3-carbaldehyde|INDOLE-3-CARBOXYALDEHYDE	Indoles and derivatives	Indoles						15.1588	14.1163	13.5955	12.589	12.9192	12.2513	9.91177	9.99312
5.26_146.0598m/z	Oxyquinoline 22406			0.0357787	0.124271	-1.23038	SM	PM		146.06	1	5.26485	x		x		M+H	C9H7NO	51.5	66.5	-1.56986	92.9732																		15.1588	14.1163	13.5955	12.589	12.9192	12.2513	9.91177	9.99312
5.26_146.0598m/z	Oxyquinoline 22407			0.0357787	0.124271	-1.23038	SM	PM		146.06	1	5.26485	x		x		M+H	C9H7NO	49.6	57	-1.56986	92.9732																		15.1588	14.1163	13.5955	12.589	12.9192	12.2513	9.91177	9.99312
5.26_146.0598m/z	Oxyquinoline 22408			0.0357787	0.124271	-1.23038	SM	PM		146.06	1	5.26485	x		x		M+H	C9H7NO	42.8	22.7	-1.56986	92.9732																		15.1588	14.1163	13.5955	12.589	12.9192	12.2513	9.91177	9.99312
5.26_146.0598m/z	4-formyl Indole 28605			0.0357787	0.124271	-1.23038	SM	PM		146.06	1	5.26485	x		x		M+H	C9H7NO	42.2	19.8	-1.56986	92.9732																		15.1588	14.1163	13.5955	12.589	12.9192	12.2513	9.91177	9.99312
5.26_146.0598m/z	=""122-85-0""	p-Acetaminobenzaldehyde		0.0357787	0.124271	-1.23038	SM	PM		146.06	1	5.26485	x		x		M+H-H2O	C9H9NO2	38.2	0	-1.39555	92.745																		15.1588	14.1163	13.5955	12.589	12.9192	12.2513	9.91177	9.99312
5.26_146.0598m/z	=""2584-75-0""	DL-threo-.beta.-Phenylserine		0.0357787	0.124271	-1.23038	SM	PM		146.06	1	5.26485	x		x		M+H-2H2O	C9H11NO3	38.2	0	-1.25671	92.5179																		15.1588	14.1163	13.5955	12.589	12.9192	12.2513	9.91177	9.99312
5.26_146.0598m/z	3-Amino-3-(4-hydroxyphenyl)propanoate 27513			0.0357787	0.124271	-1.23038	SM	PM		146.06	1	5.26485	x		x		M+H-2H2O	C9H11NO3	38.2	0	-1.25551	92.5179																		15.1588	14.1163	13.5955	12.589	12.9192	12.2513	9.91177	9.99312
5.26_146.0598m/z	3-Amino-3-(4-hydroxyphenyl)propanoate 27514			0.0357787	0.124271	-1.23038	SM	PM		146.06	1	5.26485	x		x		M+H-2H2O	C9H11NO3	38.2	0	-1.25551	92.5179																		15.1588	14.1163	13.5955	12.589	12.9192	12.2513	9.91177	9.99312
5.26_146.0598m/z	3-Amino-3-(4-hydroxyphenyl)propanoate 27515			0.0357787	0.124271	-1.23038	SM	PM		146.06	1	5.26485	x		x		M+H-2H2O	C9H11NO3	38.2	0	-1.25551	92.5179																		15.1588	14.1163	13.5955	12.589	12.9192	12.2513	9.91177	9.99312
5.26_146.0598m/z	3-Amino-3-(4-hydroxyphenyl)propanoate 27558			0.0357787	0.124271	-1.23038	SM	PM		146.06	1	5.26485	x		x		M+H-2H2O	C9H11NO3	38.2	0	-1.25551	92.5179																		15.1588	14.1163	13.5955	12.589	12.9192	12.2513	9.91177	9.99312
5.26_146.0598m/z	3-Amino-3-(4-hydroxyphenyl)propanoate 27559			0.0357787	0.124271	-1.23038	SM	PM		146.06	1	5.26485	x		x		M+H-2H2O	C9H11NO3	38.2	0	-1.25551	92.5179																		15.1588	14.1163	13.5955	12.589	12.9192	12.2513	9.91177	9.99312
5.26_146.0598m/z	3-Amino-3-(4-hydroxyphenyl)propanoate 27560			0.0357787	0.124271	-1.23038	SM	PM		146.06	1	5.26485	x		x		M+H-2H2O	C9H11NO3	38.2	0	-1.25551	92.5179																		15.1588	14.1163	13.5955	12.589	12.9192	12.2513	9.91177	9.99312
5.26_146.0598m/z	4-formyl Indole 28600			0.0357787	0.124271	-1.23038	SM	PM		146.06	1	5.26485	x		x		M+H	C9H7NO	38.2	0	-1.56986	92.9732																		15.1588	14.1163	13.5955	12.589	12.9192	12.2513	9.91177	9.99312
5.26_146.0598m/z	4-formyl Indole 28601			0.0357787	0.124271	-1.23038	SM	PM		146.06	1	5.26485	x		x		M+H	C9H7NO	38.2	0	-1.56986	92.9732																		15.1588	14.1163	13.5955	12.589	12.9192	12.2513	9.91177	9.99312
5.26_146.0598m/z	4-formyl Indole 28602			0.0357787	0.124271	-1.23038	SM	PM		146.06	1	5.26485	x		x		M+H	C9H7NO	38.2	0	-1.56986	92.9732																		15.1588	14.1163	13.5955	12.589	12.9192	12.2513	9.91177	9.99312
5.26_146.0598m/z	=""60-18-4""	L-Tyrosine		0.0357787	0.124271	-1.23038	SM	PM		146.06	1	5.26485	x		x		M+H-2H2O	C9H11NO3	38.2	0	-1.25671	92.5179																		15.1588	14.1163	13.5955	12.589	12.9192	12.2513	9.91177	9.99312
5.26_146.0598m/z	=""775-06-4""	DL-m-Tyrosine		0.0357787	0.124271	-1.23038	SM	PM		146.06	1	5.26485	x		x		M+H-2H2O	C9H11NO3	38.2	0	-1.25671	92.5179																		15.1588	14.1163	13.5955	12.589	12.9192	12.2513	9.91177	9.99312
5.26_146.0598m/z	=""99-45-6""	Adrenalone		0.0357787	0.124271	-1.23038	SM	PM		146.06	1	5.26485	x		x		M+H-2H2O	C9H11NO3	38.2	0	-1.25671	92.5179																		15.1588	14.1163	13.5955	12.589	12.9192	12.2513	9.91177	9.99312
5.26_146.0598m/z	HMDB0012883	Adrenochrome o-semiquinone		0.0357787	0.124271	-1.23038	SM	PM		146.06	1	5.26485	x		x		M+H-2H2O	C9H11NO3	38.2	0	-1.25671	92.5179						HMDB0012883	Adrenochrome o-semiquinone	Endogenous	Adrenochrome semiquinone is the intermediate in the formation of adrenochrome&#65292;which is a reaction in which a total of two electrons are removed. Adrenochrome formed in the cells can also suffer conjugation with cellular GSH, leading to its depletion, or polymerize into several other compounds.	AdcSq	Indoles and derivatives							15.1588	14.1163	13.5955	12.589	12.9192	12.2513	9.91177	9.99312
5.26_146.0598m/z	HMDB0060280	4,6,7-Trihydroxy-1,2,3,4-tetrahydroisoquinoline		0.0357787	0.124271	-1.23038	SM	PM		146.06	1	5.26485	x		x		M+H-2H2O	C9H11NO3	38.2	0	-1.25671	92.5179						HMDB0060280	4,6,7-Trihydroxy-1,2,3,4-tetrahydroisoquinoline		This compound belongs to the family of Isoquinolines and Derivatives. These are aromatic polycyclic compounds containing an isoquinoline moiety, which consists of a benzene ring fused to a pyridine ring and forming benzo[c]pyridine		Tetrahydroisoquinolines							15.1588	14.1163	13.5955	12.589	12.9192	12.2513	9.91177	9.99312
5.26_146.0598m/z	L-Tyrosine 28077			0.0357787	0.124271	-1.23038	SM	PM		146.06	1	5.26485	x		x		M+H-2H2O	C9H11NO3	38.2	0	-1.25551	92.5179																		15.1588	14.1163	13.5955	12.589	12.9192	12.2513	9.91177	9.99312
5.26_146.0598m/z	L-Tyrosine 28078			0.0357787	0.124271	-1.23038	SM	PM		146.06	1	5.26485	x		x		M+H-2H2O	C9H11NO3	38.2	0	-1.25551	92.5179																		15.1588	14.1163	13.5955	12.589	12.9192	12.2513	9.91177	9.99312
5.26_146.0598m/z	L-Tyrosine 28079			0.0357787	0.124271	-1.23038	SM	PM		146.06	1	5.26485	x		x		M+H-2H2O	C9H11NO3	38.2	0	-1.25551	92.5179																		15.1588	14.1163	13.5955	12.589	12.9192	12.2513	9.91177	9.99312
5.26_146.0598m/z	L-Tyrosine 28080			0.0357787	0.124271	-1.23038	SM	PM		146.06	1	5.26485	x		x		M+H-2H2O	C9H11NO3	38.2	0	-1.25551	92.5179																		15.1588	14.1163	13.5955	12.589	12.9192	12.2513	9.91177	9.99312
5.26_146.0598m/z	L-Tyrosine 28081			0.0357787	0.124271	-1.23038	SM	PM		146.06	1	5.26485	x		x		M+H-2H2O	C9H11NO3	38.2	0	-1.25551	92.5179																		15.1588	14.1163	13.5955	12.589	12.9192	12.2513	9.91177	9.99312
5.26_146.0598m/z	L-TYROSINE-30			0.0357787	0.124271	-1.23038	SM	PM		146.06	1	5.26485	x		x		M+H-2H2O	C9H11NO3	38.2	0	-1.40462	92.5179																		15.1588	14.1163	13.5955	12.589	12.9192	12.2513	9.91177	9.99312
5.26_146.0598m/z	L-TYROSINE-45			0.0357787	0.124271	-1.23038	SM	PM		146.06	1	5.26485	x		x		M+H-2H2O	C9H11NO3	38.2	0	-1.40462	92.5179																		15.1588	14.1163	13.5955	12.589	12.9192	12.2513	9.91177	9.99312
5.26_146.0598m/z	p-Acetaminobenzaldehyde 6021			0.0357787	0.124271	-1.23038	SM	PM		146.06	1	5.26485	x		x		M+H-H2O	C9H9NO2	38.2	0	-1.39842	92.745																		15.1588	14.1163	13.5955	12.589	12.9192	12.2513	9.91177	9.99312
5.26_146.0598m/z	p-Acetaminobenzaldehyde 6022			0.0357787	0.124271	-1.23038	SM	PM		146.06	1	5.26485	x		x		M+H-H2O	C9H9NO2	38.2	0	-1.39842	92.745																		15.1588	14.1163	13.5955	12.589	12.9192	12.2513	9.91177	9.99312
5.26_146.0598m/z	p-Acetaminobenzaldehyde 6023			0.0357787	0.124271	-1.23038	SM	PM		146.06	1	5.26485	x		x		M+H-H2O	C9H9NO2	38.2	0	-1.39842	92.745																		15.1588	14.1163	13.5955	12.589	12.9192	12.2513	9.91177	9.99312
5.26_146.0598m/z	p-Acetaminobenzaldehyde 6024			0.0357787	0.124271	-1.23038	SM	PM		146.06	1	5.26485	x		x		M+H-H2O	C9H9NO2	38.2	0	-1.39842	92.745																		15.1588	14.1163	13.5955	12.589	12.9192	12.2513	9.91177	9.99312
5.26_146.0598m/z	p-Acetaminobenzaldehyde 6025			0.0357787	0.124271	-1.23038	SM	PM		146.06	1	5.26485	x		x		M+H-H2O	C9H9NO2	38.2	0	-1.39842	92.745																		15.1588	14.1163	13.5955	12.589	12.9192	12.2513	9.91177	9.99312
5.26_146.0598m/z	p-Acetaminobenzaldehyde 6026			0.0357787	0.124271	-1.23038	SM	PM		146.06	1	5.26485	x		x		M+H-H2O	C9H9NO2	38.2	0	-1.39842	92.745																		15.1588	14.1163	13.5955	12.589	12.9192	12.2513	9.91177	9.99312
3.09_355.0748m/z		4-Fluoro-2',4',6'-trimethoxychalcone	*	0.048266	0.137694	-1.20438	SM	PM		355.075	1	3.09275	x		x		M+K	C18H17FO4	37.3	0	1.9026	88.7799																		626.08	579.893	679.569	644.386	454.906	470.196	601.59	573.921
3.09_231.0445m/z	HMDB0034759	Methyl 5-(1-Propynyl)-2-thiophenepropanoate	*	0.0906011	0.169138	-1.18993	SM	PM		231.044	1	3.09275	x		x		M+Na	C11H12O2S	37.1	0	-2.73707	88.5457						HMDB0034759	Methyl 5-(1-Propynyl)-2-thiophenepropanoate	Endogenous|Food	Methyl 5-(1-Propynyl)-2-thiophenepropanoate is found in herbs and spices. Methyl 5-(1-Propynyl)-2-thiophenepropanoate is isolated from Artemisia absinthium (wormwood) roo		Fatty Acyls	Fatty acid esters						163.518	142.239	175.615	172.68	111.37	133.09	151.623	153.572
3.09_231.0445m/z	=""527751-30-0""	4-Ethoxy-6-fluorocoumarin		0.0906011	0.169138	-1.18993	SM	PM		231.044	1	3.09275	x		x		M+Na	C11H9FO3	36.8	0	7.97292	93.1018																		163.518	142.239	175.615	172.68	111.37	133.09	151.623	153.572
3.09_231.0445m/z	rhJD-NO4Zi0f3-s	Cys(Trioxidation)-Pro		0.0906011	0.169138	-1.18993	SM	PM		231.044	1	3.09275	x		x		M+H-2H2O	C8H14N2O6S	37	0	3.93752	89.8323																		163.518	142.239	175.615	172.68	111.37	133.09	151.623	153.572
3.11_651.1070m/z	HMDB0125355	{[5-({6-[(acetyloxy)methyl]-4,5-dihydroxy-2-{[5-hydroxy-2-(4-hydroxyphenyl)-4-oxo-4H-chromen-7-yl]oxy}oxan-3-yl}oxy)-3,4-dihydroxyoxolan-3-yl]methoxy}sulfonic acid	*	0.00930109	0.0739971	-1.55453	SM	PM		651.107	1	3.11023	x		x		M+H-2H2O	C28H30O18S	38	26.7	8.16888	72.6336						HMDB0125355	{[5-({6-[(acetyloxy)methyl]-4,5-dihydroxy-2-{[5-hydroxy-2-(4-hydroxyphenyl)-4-oxo-4H-chromen-7-yl]oxy}oxan-3-yl}oxy)-3,4-dihydroxyoxolan-3-yl]methoxy}sulfonic acid	Endogenous	{[5-({6-[(acetyloxy)methyl]-4,5-dihydroxy-2-{[5-hydroxy-2-(4-hydroxyphenyl)-4-oxo-4h-chromen-7-yl]oxy}oxan-3-yl}oxy)-3,4-dihydroxyoxolan-3-yl]methoxy}sulfonic acid is a predicted metabolite generated by BioTransformerÂ¹ that is produced by the metabolism of (5-{[3,4-dihydroxy-4-(hydroxymethyl)oxolan-2-yl]oxy}-3,4-dihydroxy-6-{[5-hydroxy-2-(4-hydroxyphenyl)-4-oxo-4h-chromen-7-yl]oxy}oxan-2-yl)meth…		Flavonoids	Flavonoid glycosides						81.6228	80.2655	92.5568	67.0157	52.7379	39.7304	64.2856	50.0351
3.11_651.1070m/z	HMDB0125356	[2-({6-[(acetyloxy)methyl]-4,5-dihydroxy-2-{[5-hydroxy-2-(4-hydroxyphenyl)-4-oxo-4H-chromen-7-yl]oxy}oxan-3-yl}oxy)-4-hydroxy-4-(hydroxymethyl)oxolan-3-yl]oxidanesulfonic acid		0.00930109	0.0739971	-1.55453	SM	PM		651.107	1	3.11023	x		x		M+H-2H2O	C28H30O18S	34.3	7.99	8.16888	72.6336						HMDB0125356	[2-({6-[(acetyloxy)methyl]-4,5-dihydroxy-2-{[5-hydroxy-2-(4-hydroxyphenyl)-4-oxo-4H-chromen-7-yl]oxy}oxan-3-yl}oxy)-4-hydroxy-4-(hydroxymethyl)oxolan-3-yl]oxidanesulfonic acid	Endogenous	[2-({6-[(acetyloxy)methyl]-4,5-dihydroxy-2-{[5-hydroxy-2-(4-hydroxyphenyl)-4-oxo-4h-chromen-7-yl]oxy}oxan-3-yl}oxy)-4-hydroxy-4-(hydroxymethyl)oxolan-3-yl]oxidanesulfonic acid is a predicted metabolite generated by BioTransformerÂ¹ that is produced by the metabolism of (5-{[3,4-dihydroxy-4-(hydroxymethyl)oxolan-2-yl]oxy}-3,4-dihydroxy-6-{[5-hydroxy-2-(4-hydroxyphenyl)-4-oxo-4h-chromen-7-yl]oxy}ox…		Flavonoids	Flavonoid glycosides						81.6228	80.2655	92.5568	67.0157	52.7379	39.7304	64.2856	50.0351
9.28_320.0472m/z	HMDB0060775	5-Carboxy-lumiracoxib	*	0.0413197	0.131492	-1.26776	SM	PM		320.047	1	9.27693	x		x		M+H-H2O	C16H13ClFNO4	42.9	48.9	-3.73428	69.7727						HMDB0060775	5-Carboxy-lumiracoxib	Endogenous	5-Carboxy-lumiracoxib is a metabolite of lumiracoxib. Lumiracoxib is a COX-2 selective inhibitor non-steroidal anti-inflammatory drug, manufactured by Novartis and still sold in few countries, including Mexico, Ecuador and the Dominican Republic, under the trade name Prexige (sometimes misquoted as 'Prestige' by the media). Lumiracoxib has several distinctive features. (Wikipedia)		Benzene and substituted derivatives	Benzoic acids and derivatives						109.934	100.611	89.9205	77.4743	71.4053	65.963	81.0898	79.6585
9.28_320.0472m/z	=""54029-12-8""	Albendazole sulfoxide		0.0413197	0.131492	-1.26776	SM	PM		320.047	1	9.27693	x		x		M+K	C12H15N3O3S	37.6	0	2.12211	90.7462																		109.934	100.611	89.9205	77.4743	71.4053	65.963	81.0898	79.6585
9.28_320.0472m/z	Asn-Gly-OH 198			0.0413197	0.131492	-1.26776	SM	PM		320.047	1	9.27693	x		x		M+Na	C11H11N3O7	37.8	0	-5.90371	95.7463																		109.934	100.611	89.9205	77.4743	71.4053	65.963	81.0898	79.6585
9.28_320.0472m/z	Asn-Gly-OH 199			0.0413197	0.131492	-1.26776	SM	PM		320.047	1	9.27693	x		x		M+Na	C11H11N3O7	37.8	0	-5.90371	95.7463																		109.934	100.611	89.9205	77.4743	71.4053	65.963	81.0898	79.6585
9.28_320.0472m/z	Asn-Gly-OH 200			0.0413197	0.131492	-1.26776	SM	PM		320.047	1	9.27693	x		x		M+Na	C11H11N3O7	37.8	0	-5.90371	95.7463																		109.934	100.611	89.9205	77.4743	71.4053	65.963	81.0898	79.6585
9.28_320.0472m/z	Asn-Gly-OH 502			0.0413197	0.131492	-1.26776	SM	PM		320.047	1	9.27693	x		x		M+Na	C11H11N3O7	37.8	0	-5.90371	95.7463																		109.934	100.611	89.9205	77.4743	71.4053	65.963	81.0898	79.6585
9.28_320.0472m/z	Asn-Gly-OH 503			0.0413197	0.131492	-1.26776	SM	PM		320.047	1	9.27693	x		x		M+Na	C11H11N3O7	37.8	0	-5.90371	95.7463																		109.934	100.611	89.9205	77.4743	71.4053	65.963	81.0898	79.6585
9.28_320.0472m/z	HMDB0059609	albendazole S-oxide		0.0413197	0.131492	-1.26776	SM	PM		320.047	1	9.27693	x		x		M+K	C12H15N3O3S	37.6	0	2.12211	90.7462	C02809	Albendazole S-oxide				HMDB0059609	albendazole S-oxide		Albendazole s-oxide is part of the Steroid hormone biosynthesis, Linoleic acid metabolism, Retinol metabolism, and Bile secretion pathways. It is a substrate for: Cytochrome P450 3A4.		Benzimidazoles							109.934	100.611	89.9205	77.4743	71.4053	65.963	81.0898	79.6585
9.28_320.0472m/z	HMDB0060560	Albendazole sulfoxide		0.0413197	0.131492	-1.26776	SM	PM		320.047	1	9.27693	x		x		M+K	C12H15N3O3S	37.6	0	2.12211	90.7462						HMDB0060560	Albendazole sulfoxide	Endogenous	Albendazole sulfoxide is a metabolite of albendazole. Albendazole, marketed as Albenza, Eskazole, Zentel, Andazol and Alworm, is a member of the benzimidazole compounds used as a drug indicated for the treatment of a variety of worm infestations. Although this use is widespread in the United States, the U.S. Food and Drug Administration (FDA) has not approved albendazole for this indication. It i…		Benzimidazoles							109.934	100.611	89.9205	77.4743	71.4053	65.963	81.0898	79.6585
9.28_320.0472m/z	Ofurace 16340			0.0413197	0.131492	-1.26776	SM	PM		320.047	1	9.27693	x		x		M+K	C14H16ClNO3	32.6	0	7.60577	71.4271																		109.934	100.611	89.9205	77.4743	71.4053	65.963	81.0898	79.6585
9.28_320.0472m/z	Ofurace 16341			0.0413197	0.131492	-1.26776	SM	PM		320.047	1	9.27693	x		x		M+K	C14H16ClNO3	32.6	0	7.60577	71.4271																		109.934	100.611	89.9205	77.4743	71.4053	65.963	81.0898	79.6585
9.28_320.0472m/z	Ofurace 16342			0.0413197	0.131492	-1.26776	SM	PM		320.047	1	9.27693	x		x		M+K	C14H16ClNO3	32.6	0	7.60577	71.4271																		109.934	100.611	89.9205	77.4743	71.4053	65.963	81.0898	79.6585
15.86_709.4701m/z	HMDB0030361	(-)-Aspidospermine	*	0.00330879	0.0501059	-1.51786	SM	PM		709.47	1	15.8635	x		x		2M+H	C22H30N2O2	36.6	0	1.98988	85.5499	C09042	Aspidospermine				HMDB0030361	(-)-Aspidospermine	Endogenous|Food	(-)-Aspidospermine is an alkaloid from Aspidosperma quebracho-blanco (quebracho	1-(17-Methoxyaspidospermidin-1-yl)-ethanone|1-Acetyl-17-methoxyaspidospermidine, 9CI	Aspidospermatan-type alkaloids							34.8403	38.4225	37.3452	31.8711	23.6465	28.3595	19.211	22.6517
13.25_1053.5825m/z	HMDB0000572	Desmosine	*	0.0501142	0.139733	2.95997	PM	SM		1053.58	1	13.2543	x		x		2M+H	C24H40N5O8+	34.8	0	-0.181456	74.1064						HMDB0000572	Desmosine	Endogenous|Food	Desmosine is formed by condensation of four molecules of lysine into a pyridinium ring. Elastin molecules aggregate in the extracellular space where they are crosslinked by stable desmosine bridges. The resulting polymer is structurally organized as branched fibers and lamellae, which, in skin, are wider (a few microns) in the deep dermis and become progressively thinner (fraction of a micron) to…	4-(4-Amino-4-carboxybutyl)-1-(5-amino-5-carboxypentyl)-3,5-bis(3-amino-3-carboxypropyl)pyridinium	Carboxylic acids and derivatives	Tetracarboxylic acids and derivatives						5.62312	9.94446	5.9308	13.5759	8.39474	32.9788	21.8371	40.6083
13.25_1053.5825m/z	332978513	=""PIM1(17:0/18:0)""		0.0501142	0.139733	2.95997	PM	SM		1053.58	1	13.2543	x		x		M+K	C50H95O18P	29.6	0	-6.20815	55.2983													LMGP1501001			Glycerophosphoinositolglycans [GP15]	Glycerophospholipids [GP]	5.62312	9.94446	5.9308	13.5759	8.39474	32.9788	21.8371	40.6083
13.25_1053.5825m/z	332978534	=""PIM1(19:0/16:0)""		0.0501142	0.139733	2.95997	PM	SM		1053.58	1	13.2543	x		x		M+K	C50H95O18P	29.6	0	-6.20815	55.2983													LMGP1501003			Glycerophosphoinositolglycans [GP15]	Glycerophospholipids [GP]	5.62312	9.94446	5.9308	13.5759	8.39474	32.9788	21.8371	40.6083
13.25_1053.5825m/z	HMDB0000739	Isodesmosine		0.0501142	0.139733	2.95997	PM	SM		1053.58	1	13.2543	x		x		2M+H	C24H40N5O8+	34.8	0	-0.181456	74.1064						HMDB0000739	Isodesmosine	Endogenous|Food	2-(4-Amino-4-carboxybutyl)-1-(5-amino-5-carboxypentyl)-3,5-bis(3-amino-3-carboxypropyl)pyridinium. A rare amino acid found in elastin, formed by condensation of four molecules of lysine into a pyridinium ring.	2-(4-Amino-4-carboxybutyl)-1-(5-amino-5-carboxypentyl)-3,5-bis(3-amino-3-carboxypropyl)-Pyridinium|Iso-desmosin|Isodesmosine	Carboxylic acids and derivatives	Tetracarboxylic acids and derivatives						5.62312	9.94446	5.9308	13.5759	8.39474	32.9788	21.8371	40.6083
13.29_1053.0806m/z	HMDB0034097	Bicornin	*	0.000417064	0.032538	4.5383	PM	SM		1053.08	1	13.2893	x		x		M+H-2H2O	C48H32O30	30.4	0	-3.11014	55.569						HMDB0034097	Bicornin	Food	Bicornin is a constituent of Trapa bicornis (horn nut).		Tannins	Hydrolyzable tannins						7.39027	17.4031	18.2079	12.9457	61.424	66.034	51.0232	75.4229
13.29_1052.8293m/z	7983699	PC(36:0/16:0)	*	0.00897476	0.0730237	4.26853	PM	SM		1052.83	1	13.2893	x		x		M+K	C60H120NO8P	29.1	0	-8.87724	55.48													LMGP0101121			Glycerophosphocholines [GP01]	Glycerophospholipids [GP]	2.95564	9.80438	11.2344	14.2629	22.8428	39.4706	38.0911	62.8981
13.50_421.3169m/z	HMDB0040815	Nb-Palmitoyltryptamine	*	0.0307188	0.115158	1.84507	PM	SM		421.317	1	13.499	x		x		M+Na	C26H42N2O	35.4	0	-5.00644	82.5506						HMDB0040815	Nb-Palmitoyltryptamine	Food	Nb-Palmitoyltryptamine is found in alcoholic beverages. Nb-Palmitoyltryptamine is an alkaloid from seeds of Annona reticulata (custard apple) and Rollina mucosa (biriba).	N-Palmitoyltryptamine|Nb-Hexadecanoyltryptamine|Nb-Palmitoyltryptamine	Indoles and derivatives	Indoles						52.5988	43.7243	19.6775	33.6938	53.8971	62.739	75.8199	83.74
13.50_398.3623m/z	HMDB0013219	Behenoylglycine	*	0.0792317	0.160712	2.59275	PM	SM		398.362	1	13.499	x		x		M+H	C24H47NO3	34.9	0	-1.33082	76.0175						HMDB0013219	Behenoylglycine	Endogenous	Behenoylglycine is an acylglycine with C-20 fatty acid group as the acyl moiety. Acylglycines 1 possess a common amidoacetic acid moiety and are normally minor metabolites of fatty acids. Elevated levels of certain acylglycines appear in the urine and blood of patients with various fatty acid oxidation disorders. They are normally produced through the action of glycine N-acyltransferase which is …		Carboxylic acids and derivatives	Amino acids, peptides, and analogues						21.4376	18.3355	1.72414	1.1038	20.7334	23.2672	33.1134	33.34
13.50_398.3623m/z	7850577	(+/-)N-(2-fluro-ethyl)-2,16,16-trimethyl-5Z,8Z,11Z,14Z-tricosatetraenoyl amine		0.0792317	0.160712	2.59275	PM	SM		398.362	1	13.499	x		x		M+H-2H2O	C28H48FNO	32.5	0	9.69502	73.1625													LMFA0802006			Fatty amides [FA08]	Fatty Acyls [FA]	21.4376	18.3355	1.72414	1.1038	20.7334	23.2672	33.1134	33.34
13.50_398.3623m/z	C-6 Ceramide 19348			0.0792317	0.160712	2.59275	PM	SM		398.362	1	13.499	x		x		M+H	C24H47NO3	34.9	0	-1.32989	76.0175																		21.4376	18.3355	1.72414	1.1038	20.7334	23.2672	33.1134	33.34
13.50_398.3623m/z	C-6 Ceramide 19349			0.0792317	0.160712	2.59275	PM	SM		398.362	1	13.499	x		x		M+H	C24H47NO3	34.9	0	-1.32989	76.0175																		21.4376	18.3355	1.72414	1.1038	20.7334	23.2672	33.1134	33.34
13.50_398.3623m/z	C-6 Ceramide 19350			0.0792317	0.160712	2.59275	PM	SM		398.362	1	13.499	x		x		M+H	C24H47NO3	34.9	0	-1.32989	76.0175																		21.4376	18.3355	1.72414	1.1038	20.7334	23.2672	33.1134	33.34
16.01_286.3111m/z	74382681	Spisulosine	*	0.0699486	0.154027	3.54399	PM	SM		286.311	1	16.0146	x		x		M+H	C18H39NO	37.3	0	2.15415	89.2592													LMSP0108003			Sphingoid bases [SP01]	Sphingolipids [SP]	40.578	25.1872	4.33234	0	62.3495	70.8107	59.1071	56.158
14.70_523.2455m/z	HMDB0030505	Bargustanine	*	0.0334879	0.119899	1.3308	PM	SM		523.246	1	14.6986	x		x		M+H	C29H34N2O7	38.2	0	3.19415	94.8996						HMDB0030505	Bargustanine	Endogenous|Food	Bargustanine is found in tea. Bargustanine is an alkaloid from roots of Berberis vulgaris (barberry		Isoquinolines and derivatives	Benzylisoquinolines						143.086	130.292	193.561	187.491	206.977	197.607	242.981	223.348
14.70_523.2455m/z	=""211237-33-1""	Biotin-XX hydrazide		0.0334879	0.119899	1.3308	PM	SM		523.246	1	14.6986	x		x		M+K	C22H40N6O4S	37.5	0	-1.62488	89.4799																		143.086	130.292	193.561	187.491	206.977	197.607	242.981	223.348
14.70_523.2455m/z	=""30227-18-0""	1-Hexadecanoyl-sn-glycero-3-phospho-(1'-sn-glycerol)		0.0334879	0.119899	1.3308	PM	SM		523.246	1	14.6986	x		x		M+K	C22H45O9P	37.1	0	4.68373	91.0725																		143.086	130.292	193.561	187.491	206.977	197.607	242.981	223.348
14.70_523.2455m/z	332976993	Methylmalonylcarnitine		0.0334879	0.119899	1.3308	PM	SM		523.246	1	14.6986	x		x		2M+H	C11H19NO6	35.1	0	-8.05206	84.4141													LMFA0707008			Fatty esters [FA07]	Fatty Acyls [FA]	143.086	130.292	193.561	187.491	206.977	197.607	242.981	223.348
14.70_523.2455m/z	332977006	O-methylmalonylcarnitine		0.0334879	0.119899	1.3308	PM	SM		523.246	1	14.6986	x		x		2M+H	C11H19NO6	35.1	0	-8.05206	84.4141													LMFA0707009			Fatty esters [FA07]	Fatty Acyls [FA]	143.086	130.292	193.561	187.491	206.977	197.607	242.981	223.348
14.70_523.2455m/z	332977013	O-succinylcarnitine		0.0334879	0.119899	1.3308	PM	SM		523.246	1	14.6986	x		x		2M+H	C11H19NO6	35.1	0	-8.05206	84.4141													LMFA0707010			Fatty esters [FA07]	Fatty Acyls [FA]	143.086	130.292	193.561	187.491	206.977	197.607	242.981	223.348
14.70_523.2455m/z	74380454	=""PG(16:0/0:0)""		0.0334879	0.119899	1.3308	PM	SM		523.246	1	14.6986	x		x		M+K	C22H45O9P	37.1	0	4.68373	91.0725													LMGP0405000			Glycerophosphoglycerols [GP04]	Glycerophospholipids [GP]	143.086	130.292	193.561	187.491	206.977	197.607	242.981	223.348
14.70_523.2455m/z	HMDB0033865	Lotaustralin		0.0334879	0.119899	1.3308	PM	SM		523.246	1	14.6986	x		x		2M+H	C11H19NO6	35.1	0	-8.05206	84.4141	C08334	Lotaustralin	map00460 // map01110	Cyanoamino acid metabolism // Biosynthesis of secondary metabolites	Metabolism; Metabolism of other amino acids //	HMDB0033865	Lotaustralin	Food	Epilotaustralin is found in cereals and cereal products. Epilotaustralin is isolated from Triticum monococcum (wheat).	2(R)-Hydroxy-2-methylbutyronitrile-beta-D-glucopyranoside|2-(beta-D-Glucopyranosyloxy)-2-methyl-(R)-Butanenitrile|Lotaustralin	Carbohydrates and carbohydrate conjugates	Glycosyl compounds						143.086	130.292	193.561	187.491	206.977	197.607	242.981	223.348
14.70_523.2455m/z	HMDB0034346	4-Deoxyphysalolactone		0.0334879	0.119899	1.3308	PM	SM		523.246	1	14.6986	x		x		M+H	C28H39ClO7	34.3	0	-0.309726	71.8358						HMDB0034346	4-Deoxyphysalolactone	Endogenous|Food	4-Deoxyphysalolactone is found in fruits. 4-Deoxyphysalolactone is a constituent of Physalis peruviana (Cape gooseberry)	4-Deoxyphysalolactone|6-Chloro-5,14,17,20-tetrahydroxy-1-oxowitha-2,24-dienolide	Steroids and steroid derivatives	Steroid lactones						143.086	130.292	193.561	187.491	206.977	197.607	242.981	223.348
14.70_523.2455m/z	HMDB0034777	Epidermin		0.0334879	0.119899	1.3308	PM	SM		523.246	1	14.6986	x		x		2M+H	C11H19NO6	35.1	0	-8.05206	84.4141						HMDB0034777	Epidermin	Endogenous|Food	Epidermin is found in cereals and cereal products. Epidermin is a constituent of barley (Hordeum vulgare)	Epidermin?|Suprofen acyl glucuronide|Suprofen glucuronide	Organooxygen compounds	Carbohydrates and carbohydrate conjugates						143.086	130.292	193.561	187.491	206.977	197.607	242.981	223.348
14.70_523.2455m/z	HMDB0061717	Succinylcarnitine		0.0334879	0.119899	1.3308	PM	SM		523.246	1	14.6986	x		x		2M+H	C11H19NO6	35.1	0	-8.05206	84.4141						HMDB0061717	Succinylcarnitine	Food|Endogenous	Succinylcarnitine (C4DC) arises from the TCA cycle intermediate succinyl-CoA in plasma and liver. It is an O-acylcarnitine having succinyl as the acyl substituent. It functions as a secondary metabolite, which is a metabolite that is not directly involved in the normal growth, development, or reproduction of an organism.		Fatty Acyls	Fatty acid esters						143.086	130.292	193.561	187.491	206.977	197.607	242.981	223.348
14.70_523.2455m/z	HMDB0062785	O-methylmalonyl-L-carnitine		0.0334879	0.119899	1.3308	PM	SM		523.246	1	14.6986	x		x		2M+H	C11H19NO6	35.1	0	-8.05206	84.4141						HMDB0062785	O-methylmalonyl-L-carnitine	Food|Endogenous	O-methylmalonyl-L-carnitine is considered to be practically insoluble (in water) and acidic		Fatty Acyls	Fatty acid esters						143.086	130.292	193.561	187.491	206.977	197.607	242.981	223.348
4.75_219.1124n	HMDB0000210	Pantothenic acid	*	0.612314	0.451162	1.08843	PM	SM	219.112	242.102	1	4.74677				x	M+Na, M+K, M+H, M+H-H2O, M+H-2H2O	C9H17NO5	37.2	0	7.93165	94.9992	C00864	Pantothenate	map00410 // map00770 // map01100 // map01110 // map04977	beta-Alanine metabolism // Pantothenate and CoA biosynthesis // Metabolic pathways // Biosynthesis of secondary metabolites // Vitamin digestion and absorption	Metabolism; Metabolism of other amino acids // Metabolism; Metabolism of cofactors and vitamins // // // Organismal Systems; Digestive system	HMDB0000210	Pantothenic acid	Food	Pantothenic acid, also called vitamin B5, is a water-soluble vitamin required to sustain life. Pantothenic acid is needed to form coenzyme-A (CoA), and is thus critical in the metabolism and synthesis of carbohydrates, proteins, and fats. Its name is derived from the Greek pantothen meaning """"from everywhere"""" and small quantities of pantothenic acid are found in nearly every food, with high …	(+)-Pantothenate|(+)-Pantothenic acid|(D)-(+)-Pantothenate|(D)-(+)-Pantothenic acid|(R)-pantothenate|Chick antidermatitis factor|D(+)-N-(2,4-Dihydroxy-3,3-dimethylbutyryl)-b-alanine|D(+)-N-(2,4-Dihydroxy-3,3-dimethylbutyryl)-beta-alanine|D-Pantothenate|D-Pantothenic acid|delta-Pantothenate|delta-Pantothenic acid|Pantothenate|Vitamin B5	Carboxylic acids and derivatives	Amino acids, peptides, and analogues						642.195	558.807	540.983	504.656	738.555	728.067	499.556	479.135
4.75_219.1124n	HMDB0012204	Cis-zeatin		0.612314	0.451162	1.08843	PM	SM	219.112	242.102	1	4.74677				x	M+Na, M+K, M+H, M+H-H2O, M+H-2H2O	C10H13N5O	38.3	0	1.82782	93.6083	C00371	Zeatin	map00908 // map01060 // map01070 // map01100 // map01110 // map04075	Zeatin biosynthesis // Biosynthesis of plant secondary metabolites // Biosynthesis of plant hormones // Metabolic pathways // Biosynthesis of secondary metabolites // Plant hormone signal transduction	Metabolism; Metabolism of terpenoids and polyketides // // // // // Environmental Information Processing; Signal transduction	HMDB0012204	Cis-zeatin	Endogenous|Food	Zeatin is a plant hormone derived from the purine adenine. It is a member of the plant growth hormone family known as cytokinins. Zeatin was first discovered in immature corn kernels from the genus Zea. Zeatin and derivatives were discovered to be the primary active ingredient in coconut milk, which has long been known to actively induce plant growth. As in the case of kinetin, zeatin has also be…	(2Z)-2-methyl-4-(9H-purin-6-ylamino)-2-buten-1-ol|(2Z)-2-methyl-4-(9H-purin-6-ylamino)but-2-en-1-ol|(Z)-2-Methyl-4-(1H-purin-6-ylamino)but-2-en-1-ol|6-(4-Hydroxy-3-methyl-cis-2-butenylamino)purine	Imidazopyrimidines	Purines and purine derivatives						642.195	558.807	540.983	504.656	738.555	728.067	499.556	479.135
4.75_219.1124n	trans-Zeatin 23665			0.612314	0.451162	1.08843	PM	SM	219.112	242.102	1	4.74677				x	M+Na, M+K, M+H, M+H-H2O, M+H-2H2O	C10H13N5O	38.3	0	1.82809	93.6083																		642.195	558.807	540.983	504.656	738.555	728.067	499.556	479.135
4.75_219.1124n	trans-Zeatin 23666			0.612314	0.451162	1.08843	PM	SM	219.112	242.102	1	4.74677				x	M+Na, M+K, M+H, M+H-H2O, M+H-2H2O	C10H13N5O	38.3	0	1.82809	93.6083																		642.195	558.807	540.983	504.656	738.555	728.067	499.556	479.135
4.75_219.1124n	trans-Zeatin 23667			0.612314	0.451162	1.08843	PM	SM	219.112	242.102	1	4.74677				x	M+Na, M+K, M+H, M+H-H2O, M+H-2H2O	C10H13N5O	38.3	0	1.82809	93.6083																		642.195	558.807	540.983	504.656	738.555	728.067	499.556	479.135
16.28_521.3499n	HMDB0002815	LysoPC(18:1(9Z))	*	0.0700223	0.154027	1.31174	PM	SM	521.35	522.357	1	16.2767	x			x	M+H, 2M+H, M+Na, M+H-H2O	C26H52NO7P	50.7	60.2	3.41081	97.0584	[ C04230 ]	1-Acyl-sn-glycero-3-phosphocholine				HMDB0002815	LysoPC(18:1(9Z))	Endogenous|Food	LysoPC(18:1(9Z)) is a lysophospholipid (LyP). It is a monoglycerophospholipid in which a phosphorylcholine moiety occupies a glycerol substitution site. Lysophosphatidylcholines can have different combinations of fatty acids of varying lengths and saturation attached at the C-1 (sn-1) position. Fatty acids containing 16, 18 and 20 carbons are the most common. LysoPC(18:19Z)), in particular, consi…	=""1-(9Z-Octadecenoyl)-sn-glycero-3-phosphocholine|1-Oleoyl-sn-glycero-3-phosphocholine|1-Oleoylglycerophosphocholine|3-Oleoyl-rac-glycerol-1-phosphorylcholine|Choline phosphate (ester) 3-ester with 1-monoolein|Choline phosphate 3-ester with 1-monoolein|G	Glycerophospholipids	Glycerophosphocholines	LMGP01050032	1-(9Z-octadecenoyl)-sn-glycero-3-phosphocholine	Choline, hydroxide, dihydrogen phosphate, inner salt, 3-ester with 1-monoolein, L-; Choline, phosphate 3-ester with 1-monoolein, L-; Olein, 1-mono-, 3-(dihydrogen phosphate), monoester with choline hydroxide, inner salt, L-; 1-O-Oleoyl-sn-glycero-3-phosphocholine; 1-Oleoyl-sn-glycero-3-phosphorylcholine; PC(18:1/0:0)	Glycerophosphocholines [GP01] (Monoacylglycerophosphocholines [GP0105])	Glycerophospholipids [GP]	7594.55	9339.61	9545.11	12566.8	10602.9	13155.8	12331.4	15128.3
16.28_521.3499n	=""19420-56-5""	1-(9Z-Octadecenoyl)-sn-glycero-3-phosphocholine		0.0700223	0.154027	1.31174	PM	SM	521.35	522.357	1	16.2767	x			x	M+H, 2M+H, M+Na, M+H-H2O	C26H52NO7P	53.2	73.2	3.41081	97.0584																		7594.55	9339.61	9545.11	12566.8	10602.9	13155.8	12331.4	15128.3
16.28_521.3499n	14713902	=""PC(0:0/18:1(6Z))""		0.0700223	0.154027	1.31174	PM	SM	521.35	522.357	1	16.2767	x			x	M+H, 2M+H, M+Na, M+H-H2O	C26H52NO7P	50.7	60.2	3.41081	97.0584													LMGP0105007			Glycerophosphocholines [GP01]	Glycerophospholipids [GP]	7594.55	9339.61	9545.11	12566.8	10602.9	13155.8	12331.4	15128.3
16.28_521.3499n	14713903	=""PC(0:0/18:1(9E))""		0.0700223	0.154027	1.31174	PM	SM	521.35	522.357	1	16.2767	x			x	M+H, 2M+H, M+Na, M+H-H2O	C26H52NO7P	50.7	60.2	3.41081	97.0584													LMGP0105008			Glycerophosphocholines [GP01]	Glycerophospholipids [GP]	7594.55	9339.61	9545.11	12566.8	10602.9	13155.8	12331.4	15128.3
16.28_521.3499n	14713905	=""PC(0:0/18:1(9Z))""		0.0700223	0.154027	1.31174	PM	SM	521.35	522.357	1	16.2767	x			x	M+H, 2M+H, M+Na, M+H-H2O	C26H52NO7P	50.7	60.2	3.41081	97.0584													LMGP0105008			Glycerophosphocholines [GP01]	Glycerophospholipids [GP]	7594.55	9339.61	9545.11	12566.8	10602.9	13155.8	12331.4	15128.3
16.28_521.3499n	14713937	PC(18:1(9Z)/0:0)[rac]		0.0700223	0.154027	1.31174	PM	SM	521.35	522.357	1	16.2767	x			x	M+H, 2M+H, M+Na, M+H-H2O	C26H52NO7P	50.7	60.2	3.41081	97.0584													LMGP0105011			Glycerophosphocholines [GP01]	Glycerophospholipids [GP]	7594.55	9339.61	9545.11	12566.8	10602.9	13155.8	12331.4	15128.3
16.28_521.3499n	332977119	LysoPC(18:1(11Z))		0.0700223	0.154027	1.31174	PM	SM	521.35	522.357	1	16.2767	x			x	M+H, 2M+H, M+Na, M+H-H2O	C26H52NO7P	50.7	60.2	3.41081	97.0584													LMGP0105013			Glycerophosphocholines [GP01]	Glycerophospholipids [GP]	7594.55	9339.61	9545.11	12566.8	10602.9	13155.8	12331.4	15128.3
16.28_521.3499n	49703536	PC(O-16:1(11Z)/2:0)		0.0700223	0.154027	1.31174	PM	SM	521.35	522.357	1	16.2767	x			x	M+H, 2M+H, M+Na, M+H-H2O	C26H52NO7P	50.7	60.2	3.41081	97.0584													LMGP0102014			Glycerophosphocholines [GP01]	Glycerophospholipids [GP]	7594.55	9339.61	9545.11	12566.8	10602.9	13155.8	12331.4	15128.3
16.28_521.3499n	7983897	=""PC(P-16:0/2:0)""		0.0700223	0.154027	1.31174	PM	SM	521.35	522.357	1	16.2767	x			x	M+H, 2M+H, M+Na, M+H-H2O	C26H52NO7P	50.7	60.2	3.41081	97.0584													LMGP0103000			Glycerophosphocholines [GP01]	Glycerophospholipids [GP]	7594.55	9339.61	9545.11	12566.8	10602.9	13155.8	12331.4	15128.3
16.28_521.3499n	7983925	PC(18:1(6Z)/0:0)		0.0700223	0.154027	1.31174	PM	SM	521.35	522.357	1	16.2767	x			x	M+H, 2M+H, M+Na, M+H-H2O	C26H52NO7P	50.7	60.2	3.41081	97.0584													LMGP0105002			Glycerophosphocholines [GP01]	Glycerophospholipids [GP]	7594.55	9339.61	9545.11	12566.8	10602.9	13155.8	12331.4	15128.3
16.28_521.3499n	7983926	PC(18:1(9E)/0:0)		0.0700223	0.154027	1.31174	PM	SM	521.35	522.357	1	16.2767	x			x	M+H, 2M+H, M+Na, M+H-H2O	C26H52NO7P	50.7	60.2	3.41081	97.0584													LMGP0105003			Glycerophosphocholines [GP01]	Glycerophospholipids [GP]	7594.55	9339.61	9545.11	12566.8	10602.9	13155.8	12331.4	15128.3
16.28_521.3499n	7983928	PC(18:1(9Z)/0:0)		0.0700223	0.154027	1.31174	PM	SM	521.35	522.357	1	16.2767	x			x	M+H, 2M+H, M+Na, M+H-H2O	C26H52NO7P	50.7	60.2	3.41081	97.0584													LMGP0105003			Glycerophosphocholines [GP01]	Glycerophospholipids [GP]	7594.55	9339.61	9545.11	12566.8	10602.9	13155.8	12331.4	15128.3
16.28_521.3499n	HMDB0010385	LysoPC(18:1(11Z))		0.0700223	0.154027	1.31174	PM	SM	521.35	522.357	1	16.2767	x			x	M+H, 2M+H, M+Na, M+H-H2O	C26H52NO7P	50.7	60.2	3.41081	97.0584	[ C04230 ]	1-Acyl-sn-glycero-3-phosphocholine				HMDB0010385	LysoPC(18:1(11Z))	Endogenous|Food	LysoPC(18:1(11Z)) is a lysophospholipid (LyP). It is a monoglycerophospholipid in which a phosphorylcholine moiety occupies a glycerol substitution site. Lysophosphatidylcholines can have different combinations of fatty acids of varying lengths and saturation attached at the C-1 (sn-1) position. Fatty acids containing 16, 18 and 20 carbons are the most common. LysoPC(18:1(11Z)), in particular, co…	=""1-Vaccenoyl-glycero-3-phosphocholine|LPC(18:1)|LPC(18:1/0:0)|LPC(18:1n7/0:0)|LPC(18:1w7/0:0)|LyPC(18:1)|LyPC(18:1/0:0)|LyPC(18:1n7/0:0)|LyPC(18:1w7/0:0)|lysoPC a C18:1|LysoPC(18:1)|LysoPC(18:1/0:0)|LysoPC(18:1n7/0:0)|LysoPC(18:1w7/0:0)|Lysophosphatidyl	Glycerophospholipids	Glycerophosphocholines	LMGP01050138	(2-{[(2R)-2-hydroxy-3-[(11Z)-octadec-11-enoyloxy]propyl phosphonato]oxy}ethyl)trimethylazanium		Glycerophosphocholines [GP01] (Monoacylglycerophosphocholines [GP0105])	Glycerophospholipids [GP]	7594.55	9339.61	9545.11	12566.8	10602.9	13155.8	12331.4	15128.3
16.28_521.3499n	HMDB0062651	2-oleoyl-sn-glycero-3-phosphocholine		0.0700223	0.154027	1.31174	PM	SM	521.35	522.357	1	16.2767	x			x	M+H, 2M+H, M+Na, M+H-H2O	C26H52NO7P	50.7	60.2	3.41081	97.0584						HMDB0062651	2-oleoyl-sn-glycero-3-phosphocholine	Food|Endogenous	2-oleoyl-sn-glycero-3-phosphocholine, also known as 2-18:1(Omega-9) LPC or PC(0:0/18:1(9Z)), is classified as a member of the 2-acyl-sn-glycero-3-phosphocholines. 2-acyl-sn-glycero-3-phosphocholines are glycerophosphocholines in which the glycerol is esterified with a fatty acid at O-2 position, and linked at position 3 to a phosphocholine. 2-oleoyl-sn-glycero-3-phosphocholine is considered to be…	=""2-(9Z-Octadecenoyl)-sn-glycero-3-phosphocholine|2-18:1(Omega-9) LPC|PC(0:0/18:1(9Z))|PC(0:0/18:1)""	Glycerophospholipids	Glycerophosphocholines						7594.55	9339.61	9545.11	12566.8	10602.9	13155.8	12331.4	15128.3
15.06_501.2869n	HMDB0011487	LysoPE(0:0/20:4(5Z,8Z,11Z,14Z))	*	0.0839067	0.165434	1.19454	PM	SM	501.287	502.294	1	15.0595	x			x	M+H, M+Na, 2M+H, M+H-H2O	C25H44NO7P	54.3	77.3	2.72203	97.7001						HMDB0011487	LysoPE(0:0/20:4(5Z,8Z,11Z,14Z))	Food|Endogenous	LysoPE(0:0/20:4(5Z,8Z,11Z,14Z)) is a lysophosphatidylethanolamine or a lysophospholipid. The term 'lysophospholipid' (LPL) refers to any phospholipid that is missing one of its two O-acyl chains. Thus, LPLs have a free alcohol in either the sn-1 or sn-2 position. The prefix 'lyso-' comes from the fact that lysophospholipids were originally found to be hemolytic however it is now used to refer gen…	(5Z,8Z,11Z,14Z-eicosatetraenoyl)-lysophosphatidylethanolamine|1-Hydroxy-2-arachidonoyl-sn-glycero-3-phosphoethanolamine|LPE(0:0/20:4)|LPE(0:0/20:4n6)|LPE(0:0/20:4w6)|LPE(20:4)|Lyso-PE(0:0/20:4)|Lyso-PE(0:0/20:4n6)|Lyso-PE(0:0/20:4w6)|Lyso-PE(20:4)|LysoPE(0:0/20:4)|LysoPE(0:0/20:4n6)|LysoPE(0:0/20:4w6)|LysoPE(20:4)|Lysophosphatidylethanolamine(0:0/20:4)|Lysophosphatidylethanolamine(0:0/20:4n6)|Lys…	Glycerophospholipids	Glycerophosphoethanolamines	LMGP02050051	(2-aminoethoxy)[(2R)-3-hydroxy-2-[(5Z,8Z,11Z,14Z)-icosa-5,8,11,14-tetraenoyloxy]propoxy]phosphinic acid		Glycerophosphoethanolamines [GP02] (Monoacylglycerophosphoethanolamines [GP0205])	Glycerophospholipids [GP]	7546.82	8306.11	8331.85	10145.8	9525.53	11743.6	9003.85	10736.3
15.06_501.2869n	332977144	LysoPE(0:0/20:4(5Z,8Z,11Z,14Z))		0.0839067	0.165434	1.19454	PM	SM	501.287	502.294	1	15.0595	x			x	M+H, M+Na, 2M+H, M+H-H2O	C25H44NO7P	54.3	77.3	2.72203	97.7001													LMGP0205005			Glycerophosphoethanolamines [GP02]	Glycerophospholipids [GP]	7546.82	8306.11	8331.85	10145.8	9525.53	11743.6	9003.85	10736.3
15.06_501.2869n	74380436	PE(20:4(5Z,8Z,11Z,14Z)/0:0)		0.0839067	0.165434	1.19454	PM	SM	501.287	502.294	1	15.0595	x			x	M+H, M+Na, 2M+H, M+H-H2O	C25H44NO7P	54.3	77.3	2.72203	97.7001													LMGP0205000			Glycerophosphoethanolamines [GP02]	Glycerophospholipids [GP]	7546.82	8306.11	8331.85	10145.8	9525.53	11743.6	9003.85	10736.3
15.06_501.2869n	HMDB0011517	LysoPE(20:4(5Z,8Z,11Z,14Z)/0:0)		0.0839067	0.165434	1.19454	PM	SM	501.287	502.294	1	15.0595	x			x	M+H, M+Na, 2M+H, M+H-H2O	C25H44NO7P	54.3	77.3	2.72203	97.7001						HMDB0011517	LysoPE(20:4(5Z,8Z,11Z,14Z)/0:0)	Food|Endogenous	LysoPE(20:4(5Z,8Z,11Z,14Z)/0:0) is a lysophosphatidylethanolamine or a lysophospholipid. The term 'lysophospholipid' (LPL) refers to any phospholipid that is missing one of its two O-acyl chains. Thus, LPLs have a free alcohol in either the sn-1 or sn-2 position. The prefix 'lyso-' comes from the fact that lysophospholipids were originally found to be hemolytic however it is now used to refer gen…	(5Z,8Z,11Z,14Z-eicosatetraenoyl)-lysophosphatidylethanolamine|1-Arachidonoyl-2-hydroxy-sn-glycero-3-phosphoethanolamine|LPE(20:4)|LPE(20:4/0:0)|LPE(20:4n6/0:0)|LPE(20:4w6/0:0)|Lyso-PE(20:4)|Lyso-PE(20:4/0:0)|Lyso-PE(20:4n6/0:0)|Lyso-PE(20:4w6/0:0)|LysoPE(20:4)|LysoPE(20:4/0:0)|LysoPE(20:4n6/0:0)|LysoPE(20:4w6/0:0)|Lysophosphatidylethanolamine(20:4)|Lysophosphatidylethanolamine(20:4/0:0)|Lysophosp…	Glycerophospholipids	Glycerophosphoethanolamines	LMGP02050009	1-(5Z,8Z,11Z,14Z-eicosatetraenoyl)-sn-glycero-3-phosphoethanolamine	=""PE(20:4/0:0)""	Glycerophosphoethanolamines [GP02] (Monoacylglycerophosphoethanolamines [GP0205])	Glycerophospholipids [GP]	7546.82	8306.11	8331.85	10145.8	9525.53	11743.6	9003.85	10736.3
15.06_501.2869n	332977145	LysoPE(0:0/20:4(8Z,11Z,14Z,17Z))		0.0839067	0.165434	1.19454	PM	SM	501.287	502.294	1	15.0595	x			x	M+H, M+Na, 2M+H, M+H-H2O	C25H44NO7P	54.3	77	2.72203	97.7001													LMGP0205005			Glycerophosphoethanolamines [GP02]	Glycerophospholipids [GP]	7546.82	8306.11	8331.85	10145.8	9525.53	11743.6	9003.85	10736.3
15.06_501.2869n	332977160	LysoPE(20:4(8Z,11Z,14Z,17Z)/0:0)		0.0839067	0.165434	1.19454	PM	SM	501.287	502.294	1	15.0595	x			x	M+H, M+Na, 2M+H, M+H-H2O	C25H44NO7P	54.3	77	2.72203	97.7001													LMGP0205006			Glycerophosphoethanolamines [GP02]	Glycerophospholipids [GP]	7546.82	8306.11	8331.85	10145.8	9525.53	11743.6	9003.85	10736.3
15.06_501.2869n	HMDB0011488	LysoPE(0:0/20:4(8Z,11Z,14Z,17Z))		0.0839067	0.165434	1.19454	PM	SM	501.287	502.294	1	15.0595	x			x	M+H, M+Na, 2M+H, M+H-H2O	C25H44NO7P	54.3	77	2.72203	97.7001						HMDB0011488	LysoPE(0:0/20:4(8Z,11Z,14Z,17Z))	Food|Endogenous	LysoPE(0:0/20:4(8Z,11Z,14Z,17Z)) is a lysophosphatidylethanolamine or a lysophospholipid. The term 'lysophospholipid' (LPL) refers to any phospholipid that is missing one of its two O-acyl chains. Thus, LPLs have a free alcohol in either the sn-1 or sn-2 position. The prefix 'lyso-' comes from the fact that lysophospholipids were originally found to be hemolytic however it is now used to refer ge…	(8Z,11Z,14Z,17Z-eicosapentaenoyl)-lysophosphatidylethanolamine|1-Hydroxy-2-eicsoate|1-Hydroxy-2-eicsoatetraenoyl-sn-glycero-3-phosphoethanolamine|1-Hydroxy-2-eicsoic acid|LPE(0:0/20:4)|LPE(0:0/20:4n3)|LPE(0:0/20:4w3)|LPE(20:4)|Lyso-PE(0:0/20:4)|Lyso-PE(0:0/20:4n3)|Lyso-PE(0:0/20:4w3)|Lyso-PE(20:4)|LysoPE(0:0/20:4)|LysoPE(0:0/20:4n3)|LysoPE(0:0/20:4w3)|LysoPE(20:4)|Lysophosphatidylethanolamine(0:0…	Glycerophospholipids	Glycerophosphoethanolamines	LMGP02050052	(2-aminoethoxy)[(2R)-3-hydroxy-2-[(8Z,11Z,14Z,17Z)-icosa-8,11,14,17-tetraenoyloxy]propoxy]phosphinic acid		Glycerophosphoethanolamines [GP02] (Monoacylglycerophosphoethanolamines [GP0205])	Glycerophospholipids [GP]	7546.82	8306.11	8331.85	10145.8	9525.53	11743.6	9003.85	10736.3
15.06_501.2869n	HMDB0011518	LysoPE(20:4(8Z,11Z,14Z,17Z)/0:0)		0.0839067	0.165434	1.19454	PM	SM	501.287	502.294	1	15.0595	x			x	M+H, M+Na, 2M+H, M+H-H2O	C25H44NO7P	54.3	77	2.72203	97.7001						HMDB0011518	LysoPE(20:4(8Z,11Z,14Z,17Z)/0:0)	Food|Endogenous	LysoPE(20:4(8Z,11Z,14Z,17Z)/0:0) is a lysophosphatidylethanolamine or a lysophospholipid. The term 'lysophospholipid' (LPL) refers to any phospholipid that is missing one of its two O-acyl chains. Thus, LPLs have a free alcohol in either the sn-1 or sn-2 position. The prefix 'lyso-' comes from the fact that lysophospholipids were originally found to be hemolytic however it is now used to refer ge…	(8Z,11Z,14Z,17Z-eicosapentaenoyl)-lysophosphatidylethanolamine|1-Eicsoate|1-Eicsoatetraenoyl-2-hydroxy-sn-glycero-3-phosphoethanolamine|1-Eicsoic acid|LPE(20:4)|LPE(20:4/0:0)|LPE(20:4n3/0:0)|LPE(20:4w3/0:0)|Lyso-PE(20:4)|Lyso-PE(20:4/0:0)|Lyso-PE(20:4n3/0:0)|Lyso-PE(20:4w3/0:0)|LysoPE(20:4)|LysoPE(20:4/0:0)|LysoPE(20:4n3/0:0)|LysoPE(20:4w3/0:0)|Lysophosphatidylethanolamine(20:4)|Lysophosphatidyle…	Glycerophospholipids	Glycerophosphoethanolamines	LMGP02050067	(2-aminoethoxy)[(2R)-2-hydroxy-3-[(8Z,11Z,14Z,17Z)-icosa-8,11,14,17-tetraenoyloxy]propoxy]phosphinic acid		Glycerophosphoethanolamines [GP02] (Monoacylglycerophosphoethanolamines [GP0205])	Glycerophospholipids [GP]	7546.82	8306.11	8331.85	10145.8	9525.53	11743.6	9003.85	10736.3
15.06_501.2869n	=""83799-24-0""	Fexofenadine		0.0839067	0.165434	1.19454	PM	SM	501.287	502.294	1	15.0595	x			x	M+H, M+Na, 2M+H, M+H-H2O	C32H39NO4	37.8	0.222	-2.00451	91.2727																		7546.82	8306.11	8331.85	10145.8	9525.53	11743.6	9003.85	10736.3
15.06_501.2869n	Fexofenadine 18232			0.0839067	0.165434	1.19454	PM	SM	501.287	502.294	1	15.0595	x			x	M+H, M+Na, 2M+H, M+H-H2O	C32H39NO4	37.8	0.0287	-2.00504	91.2727																		7546.82	8306.11	8331.85	10145.8	9525.53	11743.6	9003.85	10736.3
15.06_501.2869n	=""652149-09-2""	1-(5Z,8Z,11Z,14Z-Eicosatetraenoyl)-sn-glycero-3-phosphoethanolamine		0.0839067	0.165434	1.19454	PM	SM	501.287	502.294	1	15.0595	x			x	M+H, M+Na, 2M+H, M+H-H2O	C25H44NO7P	38.9	0	2.72203	97.7001																		7546.82	8306.11	8331.85	10145.8	9525.53	11743.6	9003.85	10736.3
15.06_501.2869n	Fexofenadine 30784			0.0839067	0.165434	1.19454	PM	SM	501.287	502.294	1	15.0595	x			x	M+H, M+Na, 2M+H, M+H-H2O	C32H39NO4	37.8	0	-2.00504	91.2727																		7546.82	8306.11	8331.85	10145.8	9525.53	11743.6	9003.85	10736.3
15.06_501.2869n	Fexofenadine 30785			0.0839067	0.165434	1.19454	PM	SM	501.287	502.294	1	15.0595	x			x	M+H, M+Na, 2M+H, M+H-H2O	C32H39NO4	37.8	0	-2.00504	91.2727																		7546.82	8306.11	8331.85	10145.8	9525.53	11743.6	9003.85	10736.3
15.06_501.2869n	HMDB0005030	Fexofenadine		0.0839067	0.165434	1.19454	PM	SM	501.287	502.294	1	15.0595	x			x	M+H, M+Na, 2M+H, M+H-H2O	C32H39NO4	37.8	0	-2.00451	91.2727	C06999	Fexofenadine	map04976	Bile secretion	Organismal Systems; Digestive system	HMDB0005030	Fexofenadine	Endogenous	Fexofenadine is an antihistamine drug used in the treatment of hayfever and similar allergy symptoms. It was developed as a successor of and alternative to terfenadine, an antihistamine with potentially fatal contraindications. Fexofenadine, like other second-generation antihistamines, does not readily enter the brain from the blood, and so causes less drowsiness than first generation histamine r…	Allegra|Carboxyterfenadine|Fexofenadine hydrochloride|Telfast|Terfenadine acid metabolite|Terfenadine carboxylate	Benzene and substituted derivatives	Diphenylmethanes						7546.82	8306.11	8331.85	10145.8	9525.53	11743.6	9003.85	10736.3
16.56_529.3186n	HMDB0011523	LysoPE(22:4(7Z,10Z,13Z,16Z)/0:0)	*	0.0686631	0.154027	1.5111	PM	SM	529.319	530.326	1	16.5563	x			x	M+H, 2M+H, M+Na, M+H-H2O	C27H48NO7P	57.3	96	3.41401	94.525						HMDB0011523	LysoPE(22:4(7Z,10Z,13Z,16Z)/0:0)	Food|Endogenous	LysoPE(22:4(7Z,10Z,13Z,16Z)/0:0) is a lysophosphatidylethanolamine or a lysophospholipid. The term 'lysophospholipid' (LPL) refers to any phospholipid that is missing one of its two O-acyl chains. Thus, LPLs have a free alcohol in either the sn-1 or sn-2 position. The prefix 'lyso-' comes from the fact that lysophospholipids were originally found to be hemolytic however it is now used to refer ge…	(7Z,10Z,13Z,16Z-docosatetraenoyl)-lysophosphatidylethanolamine|1-Adrenoyl-2-hydroxy-sn-glycero-3-phosphoethanolamine|LPE(22:4)|LPE(22:4/0:0)|LPE(22:4n6/0:0)|LPE(22:4w6/0:0)|Lyso-PE(22:4)|Lyso-PE(22:4/0:0)|Lyso-PE(22:4n6/0:0)|Lyso-PE(22:4w6/0:0)|LysoPE(22:4)|LysoPE(22:4/0:0)|LysoPE(22:4n6/0:0)|LysoPE(22:4w6/0:0)|Lysophosphatidylethanolamine(22:4)|Lysophosphatidylethanolamine(22:4/0:0)|Lysophosphat…	Glycerophospholipids	Glycerophosphoethanolamines						4082.05	4779.49	3234.56	4253.06	6878.82	8456.88	4196	5173.56
16.56_529.3186n	123062687	PE(22:4(7Z,10Z,13Z,16Z)/0:0)		0.0686631	0.154027	1.5111	PM	SM	529.319	530.326	1	16.5563	x			x	M+H, 2M+H, M+Na, M+H-H2O	C27H48NO7P	57.3	96	3.41401	94.525													LMGP0205001			Glycerophosphoethanolamines [GP02]	Glycerophospholipids [GP]	4082.05	4779.49	3234.56	4253.06	6878.82	8456.88	4196	5173.56
16.56_529.3186n	332977150	LysoPE(0:0/22:4(7Z,10Z,13Z,16Z))		0.0686631	0.154027	1.5111	PM	SM	529.319	530.326	1	16.5563	x			x	M+H, 2M+H, M+Na, M+H-H2O	C27H48NO7P	57.3	96	3.41401	94.525													LMGP0205005			Glycerophosphoethanolamines [GP02]	Glycerophospholipids [GP]	4082.05	4779.49	3234.56	4253.06	6878.82	8456.88	4196	5173.56
16.56_529.3186n	HMDB0011493	LysoPE(0:0/22:4(7Z,10Z,13Z,16Z))		0.0686631	0.154027	1.5111	PM	SM	529.319	530.326	1	16.5563	x			x	M+H, 2M+H, M+Na, M+H-H2O	C27H48NO7P	57.3	96	3.41401	94.525						HMDB0011493	LysoPE(0:0/22:4(7Z,10Z,13Z,16Z))	Food|Endogenous	LysoPE(0:0/22:4(7Z,10Z,13Z,16Z)) is a lysophosphatidylethanolamine or a lysophospholipid. The term 'lysophospholipid' (LPL) refers to any phospholipid that is missing one of its two O-acyl chains. Thus, LPLs have a free alcohol in either the sn-1 or sn-2 position. The prefix 'lyso-' comes from the fact that lysophospholipids were originally found to be hemolytic however it is now used to refer ge…	(7Z,10Z,13Z,16Z-docosatetraenoyl)-lysophosphatidylethanolamine|1-Hydroxy-2-adrenoyl-sn-glycero-3-phosphoethanolamine|LPE(0:0/22:4)|LPE(0:0/22:4n6)|LPE(0:0/22:4w6)|LPE(22:4)|Lyso-PE(0:0/22:4)|Lyso-PE(0:0/22:4n6)|Lyso-PE(0:0/22:4w6)|Lyso-PE(22:4)|LysoPE(0:0/22:4)|LysoPE(0:0/22:4n6)|LysoPE(0:0/22:4w6)|LysoPE(22:4)|Lysophosphatidylethanolamine(0:0/22:4)|Lysophosphatidylethanolamine(0:0/22:4n6)|Lysoph…	Glycerophospholipids	Glycerophosphoethanolamines	LMGP02050057	(2-aminoethoxy)[(2R)-2-[(7Z,10Z,13Z,16Z)-docosa-7,10,13,16-tetraenoyloxy]-3-hydroxypropoxy]phosphinic acid		Glycerophosphoethanolamines [GP02] (Monoacylglycerophosphoethanolamines [GP0205])	Glycerophospholipids [GP]	4082.05	4779.49	3234.56	4253.06	6878.82	8456.88	4196	5173.56
24.09_791.5648n	HMDB0112514	=""PS(20:0/16:0)""	*	0.0377492	0.124618	1.24951	PM	SM	791.565	756.551	1	24.0917	x			x	M+H-2H2O, M+H, M+Na	C42H82NO10P	41.7	35.5	-3.59977	77.4475						HMDB0112514	=""PS(20:0/16:0)""	Food|Endogenous	PS(20:0/16:0) is a phosphatidylserine. It is a glycerophospholipid in which a phosphorylserine moiety occupies a glycerol substitution site. As is the case with diacylglycerols, phosphatidylserines can have many different combinations of fatty acids of varying lengths and saturation attached to the C-1 and C-2 positions. PS(20:0/16:0), in particular, consists of one chain of arachidic acid at the…		Glycerophospholipids	Glycerophosphoserines						2043.47	2591.33	2469.02	2919.08	2929.3	2866.36	3366.64	3361.39
24.09_791.5648n	123062902	=""PS(17:0/19:0)""		0.0377492	0.124618	1.24951	PM	SM	791.565	756.551	1	24.0917	x			x	M+H-2H2O, M+H, M+Na	C42H82NO10P	41.7	35.5	-3.59977	77.4475													LMGP0301023			Glycerophosphoserines [GP03]	Glycerophospholipids [GP]	2043.47	2591.33	2469.02	2919.08	2929.3	2866.36	3366.64	3361.39
24.09_791.5648n	123063124	=""PS(19:0/17:0)""		0.0377492	0.124618	1.24951	PM	SM	791.565	756.551	1	24.0917	x			x	M+H-2H2O, M+H, M+Na	C42H82NO10P	41.7	35.5	-3.59977	77.4475													LMGP0301045			Glycerophosphoserines [GP03]	Glycerophospholipids [GP]	2043.47	2591.33	2469.02	2919.08	2929.3	2866.36	3366.64	3361.39
24.09_791.5648n	123063343	=""PS(21:0/15:0)""		0.0377492	0.124618	1.24951	PM	SM	791.565	756.551	1	24.0917	x			x	M+H-2H2O, M+H, M+Na	C42H82NO10P	41.7	35.5	-3.59977	77.4475													LMGP0301067			Glycerophosphoserines [GP03]	Glycerophospholipids [GP]	2043.47	2591.33	2469.02	2919.08	2929.3	2866.36	3366.64	3361.39
24.09_791.5648n	123063513	=""PS(22:0/14:0)""		0.0377492	0.124618	1.24951	PM	SM	791.565	756.551	1	24.0917	x			x	M+H-2H2O, M+H, M+Na	C42H82NO10P	41.7	35.5	-3.59977	77.4475													LMGP0301084			Glycerophosphoserines [GP03]	Glycerophospholipids [GP]	2043.47	2591.33	2469.02	2919.08	2929.3	2866.36	3366.64	3361.39
24.09_791.5648n	123063529	=""PS(20:0/16:0)""		0.0377492	0.124618	1.24951	PM	SM	791.565	756.551	1	24.0917	x			x	M+H-2H2O, M+H, M+Na	C42H82NO10P	41.7	35.5	-3.59977	77.4475													LMGP0301086			Glycerophosphoserines [GP03]	Glycerophospholipids [GP]	2043.47	2591.33	2469.02	2919.08	2929.3	2866.36	3366.64	3361.39
24.09_791.5648n	123063576	=""PS(15:0/21:0)""		0.0377492	0.124618	1.24951	PM	SM	791.565	756.551	1	24.0917	x			x	M+H-2H2O, M+H, M+Na	C42H82NO10P	41.7	35.5	-3.59977	77.4475													LMGP0301091			Glycerophosphoserines [GP03]	Glycerophospholipids [GP]	2043.47	2591.33	2469.02	2919.08	2929.3	2866.36	3366.64	3361.39
24.09_791.5648n	123063586	=""PS(14:0/22:0)""		0.0377492	0.124618	1.24951	PM	SM	791.565	756.551	1	24.0917	x			x	M+H-2H2O, M+H, M+Na	C42H82NO10P	41.7	35.5	-3.59977	77.4475													LMGP0301092			Glycerophosphoserines [GP03]	Glycerophospholipids [GP]	2043.47	2591.33	2469.02	2919.08	2929.3	2866.36	3366.64	3361.39
24.09_791.5648n	14714372	=""PS(16:0/20:0)""		0.0377492	0.124618	1.24951	PM	SM	791.565	756.551	1	24.0917	x			x	M+H-2H2O, M+H, M+Na	C42H82NO10P	41.7	35.5	-3.59977	77.4475													LMGP0301003			Glycerophosphoserines [GP03]	Glycerophospholipids [GP]	2043.47	2591.33	2469.02	2919.08	2929.3	2866.36	3366.64	3361.39
24.09_791.5648n	14714373	=""PS(18:0/18:0)""		0.0377492	0.124618	1.24951	PM	SM	791.565	756.551	1	24.0917	x			x	M+H-2H2O, M+H, M+Na	C42H82NO10P	41.7	35.5	-3.59977	77.4475													LMGP0301003			Glycerophosphoserines [GP03]	Glycerophospholipids [GP]	2043.47	2591.33	2469.02	2919.08	2929.3	2866.36	3366.64	3361.39
24.09_791.5648n	HMDB0012378	=""PS(18:0/18:0)""		0.0377492	0.124618	1.24951	PM	SM	791.565	756.551	1	24.0917	x			x	M+H-2H2O, M+H, M+Na	C42H82NO10P	41.7	35.5	-3.59977	77.4475						HMDB0012378	=""PS(18:0/18:0)""	Endogenous|Food	PS(18:0/18:0) is a phosphatidylserine (PS or GPSer). It is a glycerophospholipid in which a phosphorylserine moiety occupies a glycerol substitution site. As is the case with diacylglycerols, glycerophosphoserines can have many different combinations of fatty acids of varying lengths and saturation attached at the C-1 and C-2 positions. Fatty acids containing 16, 18 and 20 carbons are the most co…	1,2-Distearoyl-rac-glycero-3-phosphoserine|Phosphatidylserine(18:0/18:0)|Phosphatidylserine(36:0)|PS(18:0/18:0)|PS(36:0)|PSer(18:0/18:0)|PSer(36:0)	Glycerophospholipids	Glycerophosphoserines	LMGP03010036	1,2-dioctadecanoyl-sn-glycero-3-phosphoserine	Distearoyl phosphatidylserine; L-Serine, 2,3-bis[(1-oxooctadecyl)oxy]propyl ester, dihydrogen phosphate (ester), (R)-; Dioctadecanoylphosphatidylserine	Glycerophosphoserines [GP03] (Diacylglycerophosphoserines [GP0301])	Glycerophospholipids [GP]	2043.47	2591.33	2469.02	2919.08	2929.3	2866.36	3366.64	3361.39
24.09_791.5648n	HMDB0112300	=""PS(14:0/22:0)""		0.0377492	0.124618	1.24951	PM	SM	791.565	756.551	1	24.0917	x			x	M+H-2H2O, M+H, M+Na	C42H82NO10P	41.7	35.5	-3.59977	77.4475						HMDB0112300	=""PS(14:0/22:0)""		PS(14:0/22:0) is a phosphatidylserine. It is a glycerophospholipid in which a phosphorylserine moiety occupies a glycerol substitution site. As is the case with diacylglycerols, phosphatidylserines can have many different combinations of fatty acids of varying lengths and saturation attached to the C-1 and C-2 positions. PS(14:0/22:0), in particular, consists of one chain of myristic acid at the …		Glycerophospholipids	Glycerophosphoserines						2043.47	2591.33	2469.02	2919.08	2929.3	2866.36	3366.64	3361.39
24.09_791.5648n	HMDB0112345	=""PS(16:0/20:0)""		0.0377492	0.124618	1.24951	PM	SM	791.565	756.551	1	24.0917	x			x	M+H-2H2O, M+H, M+Na	C42H82NO10P	41.7	35.5	-3.59977	77.4475						HMDB0112345	=""PS(16:0/20:0)""	Food|Endogenous	PS(16:0/20:0) is a phosphatidylserine. It is a glycerophospholipid in which a phosphorylserine moiety occupies a glycerol substitution site. As is the case with diacylglycerols, phosphatidylserines can have many different combinations of fatty acids of varying lengths and saturation attached to the C-1 and C-2 positions. PS(16:0/20:0), in particular, consists of one chain of palmitic acid at the …		Glycerophospholipids	Glycerophosphoserines						2043.47	2591.33	2469.02	2919.08	2929.3	2866.36	3366.64	3361.39
24.09_791.5648n	HMDB0112707	=""PS(22:0/14:0)""		0.0377492	0.124618	1.24951	PM	SM	791.565	756.551	1	24.0917	x			x	M+H-2H2O, M+H, M+Na	C42H82NO10P	41.7	35.5	-3.59977	77.4475						HMDB0112707	=""PS(22:0/14:0)""	Food|Endogenous	PS(22:0/14:0) is a phosphatidylserine. It is a glycerophospholipid in which a phosphorylserine moiety occupies a glycerol substitution site. As is the case with diacylglycerols, phosphatidylserines can have many different combinations of fatty acids of varying lengths and saturation attached to the C-1 and C-2 positions. PS(22:0/14:0), in particular, consists of one chain of behenic acid at the C…		Glycerophospholipids	Glycerophosphoserines						2043.47	2591.33	2469.02	2919.08	2929.3	2866.36	3366.64	3361.39
3.84_272.0701n	HMDB0034105	Glycinol	*	0.046652	0.137625	1.21394	PM	SM	272.07	295.059	1	3.84423	x			x	M+H, 2M+H, M+Na	C15H12O5	36.9	0	6.13776	91.5872	C01263	3,6,9-Trihydroxypterocarpan	map00943	Isoflavonoid biosynthesis	Metabolism; Biosynthesis of other secondary metabolites	HMDB0034105	Glycinol	Food	Glycinol is found in gram bean. Glycinol is a constituent of soybean seedlings (Glycine max) and kudzu (Pueraria thunbergiana).	(-)-Glycinol|(6alphaS,11alphaS)-3,6alpha,9-trihydroxypterocarpan|(6aS,11aS)-3,6a,9-Trihydroxypterocarpan|3,6,9-Trihydroxypterocarpan|6AS11AS-36A9-TRIHYDROXYPTEROCARPAN|6H-Benzofuro[3,2-c][1]benzopyran-3,6a,9(11aH)-triol, 9CI|Glycinol	Isoflavonoids	Furanoisoflavonoids						317.718	267.433	352.869	321.233	345.299	354.08	432.671	396.611
3.84_272.0701n	(-)-Naringenin 26613			0.046652	0.137625	1.21394	PM	SM	272.07	295.059	1	3.84423	x			x	M+H, 2M+H, M+Na	C15H12O5	36.9	0	6.13953	91.5872																		317.718	267.433	352.869	321.233	345.299	354.08	432.671	396.611
3.84_272.0701n	(-)-Naringenin 26614			0.046652	0.137625	1.21394	PM	SM	272.07	295.059	1	3.84423	x			x	M+H, 2M+H, M+Na	C15H12O5	36.9	0	6.13953	91.5872																		317.718	267.433	352.869	321.233	345.299	354.08	432.671	396.611
3.84_272.0701n	(-)-Naringenin 26615			0.046652	0.137625	1.21394	PM	SM	272.07	295.059	1	3.84423	x			x	M+H, 2M+H, M+Na	C15H12O5	36.9	0	6.13953	91.5872																		317.718	267.433	352.869	321.233	345.299	354.08	432.671	396.611
3.84_272.0701n	(-)-Naringenin 31191			0.046652	0.137625	1.21394	PM	SM	272.07	295.059	1	3.84423	x			x	M+H, 2M+H, M+Na	C15H12O5	36.9	0	6.13953	91.5872																		317.718	267.433	352.869	321.233	345.299	354.08	432.671	396.611
3.84_272.0701n	(-)-Naringenin 31192			0.046652	0.137625	1.21394	PM	SM	272.07	295.059	1	3.84423	x			x	M+H, 2M+H, M+Na	C15H12O5	36.9	0	6.13953	91.5872																		317.718	267.433	352.869	321.233	345.299	354.08	432.671	396.611
3.84_272.0701n	(-)-Naringenin 31193			0.046652	0.137625	1.21394	PM	SM	272.07	295.059	1	3.84423	x			x	M+H, 2M+H, M+Na	C15H12O5	36.9	0	6.13953	91.5872																		317.718	267.433	352.869	321.233	345.299	354.08	432.671	396.611
3.84_272.0701n	74380628	Pseudosindorin		0.046652	0.137625	1.21394	PM	SM	272.07	295.059	1	3.84423	x			x	M+H, 2M+H, M+Na	C15H12O5	36.9	0	6.13776	91.5872													LMPK1212001			Flavonoids [PK12]	Polyketides [PK]	317.718	267.433	352.869	321.233	345.299	354.08	432.671	396.611
3.84_272.0701n	74380721	Butein		0.046652	0.137625	1.21394	PM	SM	272.07	295.059	1	3.84423	x			x	M+H, 2M+H, M+Na	C15H12O5	36.9	0	6.13776	91.5872													LMPK1212011			Flavonoids [PK12]	Polyketides [PK]	317.718	267.433	352.869	321.233	345.299	354.08	432.671	396.611
3.84_272.0701n	74380738	2,4,2',4'-Tetrahydroxychalcone		0.046652	0.137625	1.21394	PM	SM	272.07	295.059	1	3.84423	x			x	M+H, 2M+H, M+Na	C15H12O5	36.9	0	6.13776	91.5872													LMPK1212012			Flavonoids [PK12]	Polyketides [PK]	317.718	267.433	352.869	321.233	345.299	354.08	432.671	396.611
3.84_272.0701n	74380761	4,2',3',4'-Tetrahydroxychalcone		0.046652	0.137625	1.21394	PM	SM	272.07	295.059	1	3.84423	x			x	M+H, 2M+H, M+Na	C15H12O5	36.9	0	6.13776	91.5872													LMPK1212015			Flavonoids [PK12]	Polyketides [PK]	317.718	267.433	352.869	321.233	345.299	354.08	432.671	396.611
3.84_272.0701n	74380874	Naringenin chalcone		0.046652	0.137625	1.21394	PM	SM	272.07	295.059	1	3.84423	x			x	M+H, 2M+H, M+Na	C15H12O5	36.9	0	6.13776	91.5872													LMPK1212026			Flavonoids [PK12]	Polyketides [PK]	317.718	267.433	352.869	321.233	345.299	354.08	432.671	396.611
3.84_272.0701n	74381006	Licodione		0.046652	0.137625	1.21394	PM	SM	272.07	295.059	1	3.84423	x			x	M+H, 2M+H, M+Na	C15H12O5	36.9	0	6.13776	91.5872													LMPK1212039			Flavonoids [PK12]	Polyketides [PK]	317.718	267.433	352.869	321.233	345.299	354.08	432.671	396.611
3.84_272.0701n	74381301	Naringenin		0.046652	0.137625	1.21394	PM	SM	272.07	295.059	1	3.84423	x			x	M+H, 2M+H, M+Na	C15H12O5	36.9	0	6.13776	91.5872													LMPK1214000			Flavonoids [PK12]	Polyketides [PK]	317.718	267.433	352.869	321.233	345.299	354.08	432.671	396.611
3.84_272.0701n	74381375	Butin		0.046652	0.137625	1.21394	PM	SM	272.07	295.059	1	3.84423	x			x	M+H, 2M+H, M+Na	C15H12O5	36.9	0	6.13776	91.5872													LMPK1214007			Flavonoids [PK12]	Polyketides [PK]	317.718	267.433	352.869	321.233	345.299	354.08	432.671	396.611
3.84_272.0701n	74381391	7,8,4'-Trihydroxyflavanone		0.046652	0.137625	1.21394	PM	SM	272.07	295.059	1	3.84423	x			x	M+H, 2M+H, M+Na	C15H12O5	36.9	0	6.13776	91.5872													LMPK1214009			Flavonoids [PK12]	Polyketides [PK]	317.718	267.433	352.869	321.233	345.299	354.08	432.671	396.611
3.84_272.0701n	74381404	5,8,4'-Trihydroxyflavanone		0.046652	0.137625	1.21394	PM	SM	272.07	295.059	1	3.84423	x			x	M+H, 2M+H, M+Na	C15H12O5	36.9	0	6.13776	91.5872													LMPK1214010			Flavonoids [PK12]	Polyketides [PK]	317.718	267.433	352.869	321.233	345.299	354.08	432.671	396.611
3.84_272.0701n	74381425	5,7,2'-Trihydroxyflavanone		0.046652	0.137625	1.21394	PM	SM	272.07	295.059	1	3.84423	x			x	M+H, 2M+H, M+Na	C15H12O5	36.9	0	6.13776	91.5872													LMPK1214012			Flavonoids [PK12]	Polyketides [PK]	317.718	267.433	352.869	321.233	345.299	354.08	432.671	396.611
3.84_272.0701n	74381519	2beta-5,7-Trihydroxyflavanone		0.046652	0.137625	1.21394	PM	SM	272.07	295.059	1	3.84423	x			x	M+H, 2M+H, M+Na	C15H12O5	36.9	0	6.13776	91.5872													LMPK1214021			Flavonoids [PK12]	Polyketides [PK]	317.718	267.433	352.869	321.233	345.299	354.08	432.671	396.611
3.84_272.0701n	74381520	5,7,3'-Trihydroxyflavanone		0.046652	0.137625	1.21394	PM	SM	272.07	295.059	1	3.84423	x			x	M+H, 2M+H, M+Na	C15H12O5	36.9	0	6.13776	91.5872													LMPK1214022			Flavonoids [PK12]	Polyketides [PK]	317.718	267.433	352.869	321.233	345.299	354.08	432.671	396.611
3.84_272.0701n	74381910	Dihydrobaicalein		0.046652	0.137625	1.21394	PM	SM	272.07	295.059	1	3.84423	x			x	M+H, 2M+H, M+Na	C15H12O5	36.9	0	6.13776	91.5872													LMPK1214061			Flavonoids [PK12]	Polyketides [PK]	317.718	267.433	352.869	321.233	345.299	354.08	432.671	396.611
3.84_272.0701n	74381957	Dihydronorwogonin		0.046652	0.137625	1.21394	PM	SM	272.07	295.059	1	3.84423	x			x	M+H, 2M+H, M+Na	C15H12O5	36.9	0	6.13776	91.5872													LMPK1214065			Flavonoids [PK12]	Polyketides [PK]	317.718	267.433	352.869	321.233	345.299	354.08	432.671	396.611
3.84_272.0701n	85293197	2'-Hydroxydihydrodaidzein		0.046652	0.137625	1.21394	PM	SM	272.07	295.059	1	3.84423	x			x	M+H, 2M+H, M+Na	C15H12O5	36.9	0	6.13776	91.5872													LMPK1205046			Flavonoids [PK12]	Polyketides [PK]	317.718	267.433	352.869	321.233	345.299	354.08	432.671	396.611
3.84_272.0701n	85293393	4-Hydroxydemethylmedicarpin		0.046652	0.137625	1.21394	PM	SM	272.07	295.059	1	3.84423	x			x	M+H, 2M+H, M+Na	C15H12O5	36.9	0	6.13776	91.5872													LMPK1207007			Flavonoids [PK12]	Polyketides [PK]	317.718	267.433	352.869	321.233	345.299	354.08	432.671	396.611
3.84_272.0701n	85293448	(-)-Glycinol		0.046652	0.137625	1.21394	PM	SM	272.07	295.059	1	3.84423	x			x	M+H, 2M+H, M+Na	C15H12O5	36.9	0	6.13776	91.5872													LMPK1207012			Flavonoids [PK12]	Polyketides [PK]	317.718	267.433	352.869	321.233	345.299	354.08	432.671	396.611
3.84_272.0701n	HMDB0002670	Naringenin		0.046652	0.137625	1.21394	PM	SM	272.07	295.059	1	3.84423	x			x	M+H, 2M+H, M+Na	C15H12O5	36.9	0	6.13776	91.5872	C00509	Naringenin	map00941 // map00943 // map01061 // map01100 // map01110	Flavonoid biosynthesis // Isoflavonoid biosynthesis // Biosynthesis of phenylpropanoids // Metabolic pathways // Biosynthesis of secondary metabolites	Metabolism; Biosynthesis of other secondary metabolites // Metabolism; Biosynthesis of other secondary metabolites // // //	HMDB0002670	Naringenin	Food	Naringenin (not to be confused with naringin) is a flavanone that is considered to have a bioactive effect on human health as antioxidant, free radical scavenger, antiinflammatory, carbohydrate metabolism promoter, immunity system modulater. This substance has also been shown to repair DNA. Scientists exposed cells to 80 micomoles of naringenin per liter, for 24 hours, and found that the amount o…	(-)-Naringenin|Asahina|Naringenin|Naringenine|Naringetol|Pelargidanon|Salipurol|Salipurpol	Flavonoids	Flavans	LMPK12140001	Naringenin (common_name)		Flavonoids [PK12] (Flavanones [PK1214])	Polyketides [PK]	317.718	267.433	352.869	321.233	345.299	354.08	432.671	396.611
3.84_272.0701n	HMDB0005897	Dihydrogenistein		0.046652	0.137625	1.21394	PM	SM	272.07	295.059	1	3.84423	x			x	M+H, 2M+H, M+Na	C15H12O5	36.9	0	6.13776	91.5872	C14458	Dihydrogenistein				HMDB0005897	Dihydrogenistein	Endogenous	Dihydrogenistein is a metabolite of the soy isoflavone genistin (the glycoside conjugate of genistein) by intestinal bacteria. Isoflavones are one of the three major classes of phytoestrogens; phytoestrogens are a diverse group of plant-derived compounds that structurally and functionally mimic mammalian estrogen. The isoflavone genistin is one of the most prevalent in soy foods. They are biologi…	4',5,7-Trihydroxy-Isoflavanone|4',5,7-Trihydroxyisoflavan-4-one	Isoflavonoids	Isoflavans						317.718	267.433	352.869	321.233	345.299	354.08	432.671	396.611
3.84_272.0701n	HMDB0029631	Chalconaringenin		0.046652	0.137625	1.21394	PM	SM	272.07	295.059	1	3.84423	x			x	M+H, 2M+H, M+Na	C15H12O5	36.9	0	6.13776	91.5872	C06561	Naringenin chalcone	map00941 // map01061 // map01100 // map01110	Flavonoid biosynthesis // Biosynthesis of phenylpropanoids // Metabolic pathways // Biosynthesis of secondary metabolites	Metabolism; Biosynthesis of other secondary metabolites // // //	HMDB0029631	Chalconaringenin	Endogenous|Food	Chalconaringenin is found in garden tomato. Chalconaringenin is isolated from tomato fruit cuticle	3-(4-Hydroxyphenyl)-1-(2,4,6-trihydroxyphenyl)-2-propen-1-one, 9CI|Chalconaringenin|Isosalipurpol|Naringenin chalcone	Linear 1,3-diarylpropanoids	Chalcones and dihydrochalcones						317.718	267.433	352.869	321.233	345.299	354.08	432.671	396.611
3.84_272.0701n	HMDB0030873	1-Hydroxy-3,7-dimethoxyxanthone		0.046652	0.137625	1.21394	PM	SM	272.07	295.059	1	3.84423	x			x	M+H, 2M+H, M+Na	C15H12O5	36.9	0	6.13776	91.5872						HMDB0030873	1-Hydroxy-3,7-dimethoxyxanthone	Endogenous|Food	1-Hydroxy-3,7-dimethoxyxanthone is found in alcoholic beverages. 1-Hydroxy-3,7-dimethoxyxanthone is isolated from Gentiana lutea (yellow gentian	1-Hydroxy-3,7-dimethoxyxanthone|3,7-Dimethoxy-1-hydroxy-9H-Xanthene-9-one|3,7-Dimethoxy-1-hydroxy-Xanthen-9-one	Benzopyrans	1-benzopyrans						317.718	267.433	352.869	321.233	345.299	354.08	432.671	396.611
3.84_272.0701n	HMDB0031824	4',5,8-Trihydroxyflavanone		0.046652	0.137625	1.21394	PM	SM	272.07	295.059	1	3.84423	x			x	M+H, 2M+H, M+Na	C15H12O5	36.9	0	6.13776	91.5872						HMDB0031824	4',5,8-Trihydroxyflavanone	Endogenous|Food	4',5,8-Trihydroxyflavanone is found in green vegetables. 4',5,8-Trihydroxyflavanone is a constituent of Spinacia oleracea (spinach)	3-Ethyl-7-(trifluoromethyl)-2-quinoxalinol|5,8,4'-Trihydroxyflavanone|7-Trifluoromethyl-3-ethyl-2(1H)-quinoxalinone	Flavonoids	Flavans						317.718	267.433	352.869	321.233	345.299	354.08	432.671	396.611
3.84_272.0701n	HMDB0033308	Moracin J		0.046652	0.137625	1.21394	PM	SM	272.07	295.059	1	3.84423	x			x	M+H, 2M+H, M+Na	C15H12O5	36.9	0	6.13776	91.5872						HMDB0033308	Moracin J	Food	Moracin J is found in fruits. Moracin J is isolated from Morus alba (white mulberry) infected with Fusarium solani.	2-(3,5-Dihydroxyphenyl)-5-hydroxy-6-methoxybenzofuran|Moracin J	2-arylbenzofuran flavonoids							317.718	267.433	352.869	321.233	345.299	354.08	432.671	396.611
3.84_272.0701n	HMDB0033928	(Â±)-2'-Hydroxydihydrodaidzein		0.046652	0.137625	1.21394	PM	SM	272.07	295.059	1	3.84423	x			x	M+H, 2M+H, M+Na	C15H12O5	36.9	0	6.13776	91.5872	C03567	2'-Hydroxydihydrodaidzein	map00943	Isoflavonoid biosynthesis	Metabolism; Biosynthesis of other secondary metabolites	HMDB0033928	(Â±)-2'-Hydroxydihydrodaidzein	Food	(Â±)-2'-Hydroxydihydrodaidzein is found in pulses. (Â±)-2'-Hydroxydihydrodaidzein is isolated from pods of Phaseolus vulgaris (kidney bean) and also from Phaseolus coccineus (scarlet runner bean).		Isoflavonoids	Isoflavans						317.718	267.433	352.869	321.233	345.299	354.08	432.671	396.611
3.84_272.0701n	HMDB0034002	3,4,9-Trihydroxypterocarpan		0.046652	0.137625	1.21394	PM	SM	272.07	295.059	1	3.84423	x			x	M+H, 2M+H, M+Na	C15H12O5	36.9	0	6.13776	91.5872						HMDB0034002	3,4,9-Trihydroxypterocarpan	Food	3,4,9-Trihydroxypterocarpan is found in alfalfa. 3,4,9-Trihydroxypterocarpan is isolated from fungus-infected leaves of Melilotus alba (white melilot).	4',7,8-Trihydroxypterocarpan|4-Hydroxydemethylmedicarpin|6a,11a-Dihydro-6H-benzofuro[3,2-c][1]benzopyran-3,4,9-triol	Isoflavonoids	Furanoisoflavonoids						317.718	267.433	352.869	321.233	345.299	354.08	432.671	396.611
3.84_272.0701n	HMDB0037254	(2R,3R)-3,4',7-Trihydroxyflavanone		0.046652	0.137625	1.21394	PM	SM	272.07	295.059	1	3.84423	x			x	M+H, 2M+H, M+Na	C15H12O5	36.9	0	6.13776	91.5872	C09751	Garbanzol	map00941	Flavonoid biosynthesis	Metabolism; Biosynthesis of other secondary metabolites	HMDB0037254	(2R,3R)-3,4',7-Trihydroxyflavanone	Food	(2R,3R)-3,4',7-Trihydroxyflavanone is found in chickpea. (2R,3R)-3,4',7-Trihydroxyflavanone is isolated from Cicer arietinum (chickpea) and Capsella bursa-pastoris (shepherd's purse).	3,7,4'-Trihydroxyflavanone	Flavonoids	Flavans						317.718	267.433	352.869	321.233	345.299	354.08	432.671	396.611
3.84_272.0701n	HMDB0038549	Toralactone		0.046652	0.137625	1.21394	PM	SM	272.07	295.059	1	3.84423	x			x	M+H, 2M+H, M+Na	C15H12O5	36.9	0	6.13776	91.5872	C17673	Toralactone				HMDB0038549	Toralactone	Food	Toralactone is found in coffee and coffee products. Toralactone is isolated from seeds of Cassia tora (charota).	9,10-Dihydroxy-7-methoxy-3-methyl-1H-naphtho[2,3-c]pyran-1-one, 9CI	Naphthopyrans	Naphthopyranones						317.718	267.433	352.869	321.233	345.299	354.08	432.671	396.611
3.84_272.0701n	HMDB0041656	3'-Hydroxydihydrodaidzein		0.046652	0.137625	1.21394	PM	SM	272.07	295.059	1	3.84423	x			x	M+H, 2M+H, M+Na	C15H12O5	36.9	0	6.13776	91.5872						HMDB0041656	3'-Hydroxydihydrodaidzein	Food	3'-Hydroxydihydrodaidzein is a polyphenol metabolite detected in biological fluids (PMID: 20428313).	3',4',7-Trihydroxyisoflavanone	Isoflavonoids	Isoflavans						317.718	267.433	352.869	321.233	345.299	354.08	432.671	396.611
3.84_272.0701n	HMDB0041698	6-Hydroxydihydrodaidzein		0.046652	0.137625	1.21394	PM	SM	272.07	295.059	1	3.84423	x			x	M+H, 2M+H, M+Na	C15H12O5	36.9	0	6.13776	91.5872						HMDB0041698	6-Hydroxydihydrodaidzein	Food	6-Hydroxydihydrodaidzein is a polyphenol metabolite detected in biological fluids (PMID: 20428313).		Isoflavonoids	Isoflavans						317.718	267.433	352.869	321.233	345.299	354.08	432.671	396.611
3.84_272.0701n	HMDB0041704	8-Hydroxydihydrodaidzein		0.046652	0.137625	1.21394	PM	SM	272.07	295.059	1	3.84423	x			x	M+H, 2M+H, M+Na	C15H12O5	36.9	0	6.13776	91.5872						HMDB0041704	8-Hydroxydihydrodaidzein	Food	8-Hydroxydihydrodaidzein is a polyphenol metabolite detected in biological fluids (PMID: 20428313).	4',7,8-Trihydroxyisoflavanone	Isoflavonoids	Isoflavans						317.718	267.433	352.869	321.233	345.299	354.08	432.671	396.611
3.84_272.0701n	HMDB0125364	3,5,7-trihydroxy-2-phenyl-3,4-dihydro-2H-1-benzopyran-4-one		0.046652	0.137625	1.21394	PM	SM	272.07	295.059	1	3.84423	x			x	M+H, 2M+H, M+Na	C15H12O5	36.9	0	6.13776	91.5872						HMDB0125364	3,5,7-trihydroxy-2-phenyl-3,4-dihydro-2H-1-benzopyran-4-one	Endogenous	3,5,7-trihydroxy-2-phenyl-3,4-dihydro-2h-1-benzopyran-4-one is a predicted metabolite generated by BioTransformerÂ¹ that is produced by the metabolism of 3,5,7-trihydroxy-2-(4-hydroxyphenyl)-3,4-dihydro-2h-1-benzopyran-4-one. It is generated by Dehydroxylase enzyme via a -4p-dehydroxylation-of-substituted-benzene reaction. This -4p-dehydroxylation-of-substituted-benzene occurs in human gut microb…		Flavonoids	Flavans						317.718	267.433	352.869	321.233	345.299	354.08	432.671	396.611
3.84_272.0701n	HMDB0125365	3-phenyl-1-(2,4,6-trihydroxyphenyl)propane-1,2-dione		0.046652	0.137625	1.21394	PM	SM	272.07	295.059	1	3.84423	x			x	M+H, 2M+H, M+Na	C15H12O5	36.9	0	6.13776	91.5872						HMDB0125365	3-phenyl-1-(2,4,6-trihydroxyphenyl)propane-1,2-dione	Endogenous	3-phenyl-1-(2,4,6-trihydroxyphenyl)propane-1,2-dione is a predicted metabolite generated by BioTransformerÂ¹ that is produced by the metabolism of 3-(4-hydroxyphenyl)-1-(2,4,6-trihydroxyphenyl)propane-1,2-dione. It is generated by Dehydroxylase enzyme via a -4p-dehydroxylation-of-substituted-benzene reaction. This -4p-dehydroxylation-of-substituted-benzene occurs in human gut microbiota.		Linear 1,3-diarylpropanoids	Chalcones and dihydrochalcones						317.718	267.433	352.869	321.233	345.299	354.08	432.671	396.611
3.84_272.0701n	HMDB0126021	5,7-dihydroxy-2-(3-hydroxyphenyl)-3,4-dihydro-2H-1-benzopyran-4-one		0.046652	0.137625	1.21394	PM	SM	272.07	295.059	1	3.84423	x			x	M+H, 2M+H, M+Na	C15H12O5	36.9	0	6.13776	91.5872						HMDB0126021	5,7-dihydroxy-2-(3-hydroxyphenyl)-3,4-dihydro-2H-1-benzopyran-4-one	Endogenous	5,7-dihydroxy-2-(3-hydroxyphenyl)-3,4-dihydro-2h-1-benzopyran-4-one is a predicted metabolite generated by BioTransformerÂ¹ that is produced by the metabolism of 2-(3,4-dihydroxyphenyl)-5,7-dihydroxy-3,4-dihydro-2h-1-benzopyran-4-one. It is generated by Dehydroxylase enzyme via a -4p-dehydroxylation-of-substituted-benzene reaction. This -4p-dehydroxylation-of-substituted-benzene occurs in human g…		Flavonoids	Flavans						317.718	267.433	352.869	321.233	345.299	354.08	432.671	396.611
3.84_272.0701n	HMDB0126022	3-(3-hydroxyphenyl)-1-(2,4,6-trihydroxyphenyl)prop-2-en-1-one		0.046652	0.137625	1.21394	PM	SM	272.07	295.059	1	3.84423	x			x	M+H, 2M+H, M+Na	C15H12O5	36.9	0	6.13776	91.5872						HMDB0126022	3-(3-hydroxyphenyl)-1-(2,4,6-trihydroxyphenyl)prop-2-en-1-one	Endogenous	3-(3-hydroxyphenyl)-1-(2,4,6-trihydroxyphenyl)prop-2-en-1-one is a predicted metabolite generated by BioTransformerÂ¹ that is produced by the metabolism of (2e)-3-(3,4-dihydroxyphenyl)-1-(2,4,6-trihydroxyphenyl)prop-2-en-1-one. It is generated by Dehydroxylase enzyme via a -4p-dehydroxylation-of-substituted-benzene reaction. This -4p-dehydroxylation-of-substituted-benzene occurs in human gut micr…		Linear 1,3-diarylpropanoids	Chalcones and dihydrochalcones						317.718	267.433	352.869	321.233	345.299	354.08	432.671	396.611
3.84_272.0701n	HMDB0127929	3,5,7-trihydroxy-2-(3-hydroxyphenyl)-5H-chromen-5-yl		0.046652	0.137625	1.21394	PM	SM	272.07	295.059	1	3.84423	x			x	M+H, 2M+H, M+Na	C15H12O5	36.9	0	6.13776	91.5872						HMDB0127929	3,5,7-trihydroxy-2-(3-hydroxyphenyl)-5H-chromen-5-yl	Endogenous	3,5,7-trihydroxy-2-(3-hydroxyphenyl)-5h-chromen-5-yl is a predicted metabolite generated by BioTransformerÂ¹ that is produced by the metabolism of 2-(3,4-dihydroxyphenyl)-3,5,7-trihydroxy-5h-chromen-5-yl. It is generated by Dehydroxylase enzyme via a -4p-dehydroxylation-of-substituted-benzene reaction. This -4p-dehydroxylation-of-substituted-benzene occurs in human gut microbiota.		Phenols	1-hydroxy-4-unsubstituted benzenoids						317.718	267.433	352.869	321.233	345.299	354.08	432.671	396.611
3.84_272.0701n	HMDB0128074	5,7-dihydroxy-2-(4-hydroxyphenyl)-3,4-dihydro-2H-1-benzopyran-4-one		0.046652	0.137625	1.21394	PM	SM	272.07	295.059	1	3.84423	x			x	M+H, 2M+H, M+Na	C15H12O5	36.9	0	6.13776	91.5872						HMDB0128074	5,7-dihydroxy-2-(4-hydroxyphenyl)-3,4-dihydro-2H-1-benzopyran-4-one	Endogenous	5,7-dihydroxy-2-(4-hydroxyphenyl)-3,4-dihydro-2h-1-benzopyran-4-one is a predicted metabolite generated by BioTransformerÂ¹ that is produced by the metabolism of 5,7-dihydroxy-2-(4-hydroxyphenyl)-4h-chromen-4-one. It is generated by unspecified-gutmicro enzyme via a flavonoid-c-ring-reduction reaction. This flavonoid-c-ring-reduction occurs in human gut microbiota.		Flavonoids	Flavans						317.718	267.433	352.869	321.233	345.299	354.08	432.671	396.611
3.84_272.0701n	HMDB0128075	3-(4-hydroxyphenyl)-1-(2,4,6-trihydroxyphenyl)prop-2-en-1-one		0.046652	0.137625	1.21394	PM	SM	272.07	295.059	1	3.84423	x			x	M+H, 2M+H, M+Na	C15H12O5	36.9	0	6.13776	91.5872						HMDB0128075	3-(4-hydroxyphenyl)-1-(2,4,6-trihydroxyphenyl)prop-2-en-1-one	Endogenous	3-(4-hydroxyphenyl)-1-(2,4,6-trihydroxyphenyl)prop-2-en-1-one is a predicted metabolite generated by BioTransformerÂ¹ that is produced by the metabolism of (2s)-5,7-dihydroxy-2-(4-hydroxyphenyl)-3,4-dihydro-2h-1-benzopyran-4-one. It is generated by unspecified-gutmicro enzyme via a flavanone-c-ring-fission reaction. This flavanone-c-ring-fission occurs in human gut microbiota.		Linear 1,3-diarylpropanoids	Chalcones and dihydrochalcones						317.718	267.433	352.869	321.233	345.299	354.08	432.671	396.611
3.84_272.0701n	HMDB0129341	5,7-dihydroxy-3-(3-hydroxyphenyl)-3,4-dihydro-2H-1-benzopyran-4-one		0.046652	0.137625	1.21394	PM	SM	272.07	295.059	1	3.84423	x			x	M+H, 2M+H, M+Na	C15H12O5	36.9	0	6.13776	91.5872						HMDB0129341	5,7-dihydroxy-3-(3-hydroxyphenyl)-3,4-dihydro-2H-1-benzopyran-4-one	Endogenous	5,7-dihydroxy-3-(3-hydroxyphenyl)-3,4-dihydro-2h-1-benzopyran-4-one is a predicted metabolite generated by BioTransformerÂ¹ that is produced by the metabolism of 5,7-dihydroxy-3-(3-hydroxyphenyl)-4h-chromen-4-one. It is generated by unspecified-gutmicro enzyme via an isoflavone-reduction-to-isoflavanone reaction. This isoflavone-reduction-to-isoflavanone occurs in human gut microbiota.		Isoflavonoids	Isoflavans						317.718	267.433	352.869	321.233	345.299	354.08	432.671	396.611
3.84_272.0701n	HMDB0129965	5,6,7-trihydroxy-3-phenyl-3,4-dihydro-2H-1-benzopyran-4-one		0.046652	0.137625	1.21394	PM	SM	272.07	295.059	1	3.84423	x			x	M+H, 2M+H, M+Na	C15H12O5	36.9	0	6.13776	91.5872						HMDB0129965	5,6,7-trihydroxy-3-phenyl-3,4-dihydro-2H-1-benzopyran-4-one	Endogenous	5,6,7-trihydroxy-3-phenyl-3,4-dihydro-2h-1-benzopyran-4-one is a predicted metabolite generated by BioTransformerÂ¹ that is produced by the metabolism of 5,6,7-trihydroxy-3-(4-hydroxyphenyl)-3,4-dihydro-2h-1-benzopyran-4-one. It is generated by Dehydroxylase enzyme via a -4p-dehydroxylation-of-substituted-benzene reaction. This -4p-dehydroxylation-of-substituted-benzene occurs in human gut microb…		Isoflavonoids	Isoflavans						317.718	267.433	352.869	321.233	345.299	354.08	432.671	396.611
3.84_272.0701n	HMDB0130173	5,7,8-trihydroxy-2-phenyl-3,4-dihydro-2H-1-benzopyran-4-one		0.046652	0.137625	1.21394	PM	SM	272.07	295.059	1	3.84423	x			x	M+H, 2M+H, M+Na	C15H12O5	36.9	0	6.13776	91.5872						HMDB0130173	5,7,8-trihydroxy-2-phenyl-3,4-dihydro-2H-1-benzopyran-4-one	Endogenous	5,7,8-trihydroxy-2-phenyl-3,4-dihydro-2h-1-benzopyran-4-one is a predicted metabolite generated by BioTransformerÂ¹ that is produced by the metabolism of 5,7,8-trihydroxy-2-(4-hydroxyphenyl)-3,4-dihydro-2h-1-benzopyran-4-one. It is generated by Dehydroxylase enzyme via a -4p-dehydroxylation-of-substituted-benzene reaction. This -4p-dehydroxylation-of-substituted-benzene occurs in human gut microb…		Flavonoids	Flavans						317.718	267.433	352.869	321.233	345.299	354.08	432.671	396.611
3.84_272.0701n	HMDB0130182	3-phenyl-1-(2,3,4,6-tetrahydroxyphenyl)prop-2-en-1-one		0.046652	0.137625	1.21394	PM	SM	272.07	295.059	1	3.84423	x			x	M+H, 2M+H, M+Na	C15H12O5	36.9	0	6.13776	91.5872						HMDB0130182	3-phenyl-1-(2,3,4,6-tetrahydroxyphenyl)prop-2-en-1-one	Endogenous	3-phenyl-1-(2,3,4,6-tetrahydroxyphenyl)prop-2-en-1-one is a predicted metabolite generated by BioTransformerÂ¹ that is produced by the metabolism of 5,6,7-trihydroxy-2-phenyl-3,4-dihydro-2h-1-benzopyran-4-one. It is generated by unspecified-gutmicro enzyme via a flavanone-c-ring-fission reaction. This flavanone-c-ring-fission occurs in human gut microbiota.		Linear 1,3-diarylpropanoids	Chalcones and dihydrochalcones						317.718	267.433	352.869	321.233	345.299	354.08	432.671	396.611
3.84_272.0701n	HMDB0132963	[4-(4-methyl-3-oxopentyl)phenyl]oxidanesulfonic acid		0.046652	0.137625	1.21394	PM	SM	272.07	295.059	1	3.84423	x			x	M+H, 2M+H, M+Na	C12H16O5S	36.5	0	-6.2529	89.7477						HMDB0132963	[4-(4-methyl-3-oxopentyl)phenyl]oxidanesulfonic acid	Endogenous	=""[4-(4-methyl-3-oxopentyl)phenyl]oxidanesulfonic acid is a predicted metabolite generated by BioTransformerÂ¹ that is produced by the metabolism of 1-(4-hydroxyphenyl)-4-methylpentan-3-one. It is generated by Sulfotransferase 1A3 (P0DMM9) and Sulfotrans		Organic sulfuric acids and derivatives	Arylsulfates						317.718	267.433	352.869	321.233	345.299	354.08	432.671	396.611
3.84_272.0701n	HMDB0132998	{[(1E)-1-(4-methoxyphenyl)pent-1-en-3-yl]oxy}sulfonic acid		0.046652	0.137625	1.21394	PM	SM	272.07	295.059	1	3.84423	x			x	M+H, 2M+H, M+Na	C12H16O5S	36.5	0	-6.2529	89.7477						HMDB0132998	{[(1E)-1-(4-methoxyphenyl)pent-1-en-3-yl]oxy}sulfonic acid	Endogenous	{[(1e)-1-(4-methoxyphenyl)pent-1-en-3-yl]oxy}sulfonic acid is a predicted metabolite generated by BioTransformerÂ¹ that is produced by the metabolism of (1e)-1-(4-methoxyphenyl)pent-1-en-3-ol. It is generated by Sulfotransferase family cytosolic 2B member 1 (O00204) and Sulfotransferase enzymes via a sulfation-of-secondary-alcohol reaction. This sulfation-of-secondary-alcohol occurs in humans.		Phenol ethers	Anisoles						317.718	267.433	352.869	321.233	345.299	354.08	432.671	396.611
3.84_272.0701n	HMDB0133545	2-benzyl-2,4,6-trihydroxy-2,3-dihydro-1-benzofuran-3-one		0.046652	0.137625	1.21394	PM	SM	272.07	295.059	1	3.84423	x			x	M+H, 2M+H, M+Na	C15H12O5	36.9	0	6.13776	91.5872						HMDB0133545	2-benzyl-2,4,6-trihydroxy-2,3-dihydro-1-benzofuran-3-one	Endogenous	2-benzyl-2,4,6-trihydroxy-2,3-dihydro-1-benzofuran-3-one is a predicted metabolite generated by BioTransformerÂ¹ that is produced by the metabolism of 2,4,6-trihydroxy-2-[(4-hydroxyphenyl)methyl]-2,3-dihydro-1-benzofuran-3-one. It is generated by Dehydroxylase enzyme via a -4p-dehydroxylation-of-substituted-benzene reaction. This -4p-dehydroxylation-of-substituted-benzene occurs in human gut micr…		Aurone flavonoids	Auronols						317.718	267.433	352.869	321.233	345.299	354.08	432.671	396.611
3.84_272.0701n	HMDB0133993	6,7-dihydroxy-3-(3-hydroxyphenyl)-3,4-dihydro-2H-1-benzopyran-4-one		0.046652	0.137625	1.21394	PM	SM	272.07	295.059	1	3.84423	x			x	M+H, 2M+H, M+Na	C15H12O5	36.9	0	6.13776	91.5872						HMDB0133993	6,7-dihydroxy-3-(3-hydroxyphenyl)-3,4-dihydro-2H-1-benzopyran-4-one	Endogenous	6,7-dihydroxy-3-(3-hydroxyphenyl)-3,4-dihydro-2h-1-benzopyran-4-one is a predicted metabolite generated by BioTransformerÂ¹ that is produced by the metabolism of 3-(3,4-dihydroxyphenyl)-6,7-dihydroxy-3,4-dihydro-2h-1-benzopyran-4-one. It is generated by Dehydroxylase enzyme via a -4p-dehydroxylation-of-substituted-benzene reaction. This -4p-dehydroxylation-of-substituted-benzene occurs in human g…		Isoflavonoids	Isoflavans						317.718	267.433	352.869	321.233	345.299	354.08	432.671	396.611
3.84_272.0701n	HMDB0133999	6,7,8-trihydroxy-3-phenyl-3,4-dihydro-2H-1-benzopyran-4-one		0.046652	0.137625	1.21394	PM	SM	272.07	295.059	1	3.84423	x			x	M+H, 2M+H, M+Na	C15H12O5	36.9	0	6.13776	91.5872						HMDB0133999	6,7,8-trihydroxy-3-phenyl-3,4-dihydro-2H-1-benzopyran-4-one	Endogenous	6,7,8-trihydroxy-3-phenyl-3,4-dihydro-2h-1-benzopyran-4-one is a predicted metabolite generated by BioTransformerÂ¹ that is produced by the metabolism of 6,7,8-trihydroxy-3-(4-hydroxyphenyl)-3,4-dihydro-2h-1-benzopyran-4-one. It is generated by Dehydroxylase enzyme via a -4p-dehydroxylation-of-substituted-benzene reaction. This -4p-dehydroxylation-of-substituted-benzene occurs in human gut microb…		Isoflavonoids	Isoflavans						317.718	267.433	352.869	321.233	345.299	354.08	432.671	396.611
3.84_272.0701n	HMDB0134891	5,6,7-trihydroxy-2-phenyl-3,4-dihydro-2H-1-benzopyran-4-one		0.046652	0.137625	1.21394	PM	SM	272.07	295.059	1	3.84423	x			x	M+H, 2M+H, M+Na	C15H12O5	36.9	0	6.13776	91.5872						HMDB0134891	5,6,7-trihydroxy-2-phenyl-3,4-dihydro-2H-1-benzopyran-4-one	Endogenous	5,6,7-trihydroxy-2-phenyl-3,4-dihydro-2h-1-benzopyran-4-one is a predicted metabolite generated by BioTransformerÂ¹ that is produced by the metabolism of 5,6,7-trihydroxy-2-phenyl-4h-chromen-4-one. It is generated by unspecified-gutmicro enzyme via a flavonoid-c-ring-reduction reaction. This flavonoid-c-ring-reduction occurs in human gut microbiota.		Flavonoids	Flavans						317.718	267.433	352.869	321.233	345.299	354.08	432.671	396.611
3.84_272.0701n	HMDB0134892	(2E)-3-phenyl-1-(2,3,4,6-tetrahydroxyphenyl)prop-2-en-1-one		0.046652	0.137625	1.21394	PM	SM	272.07	295.059	1	3.84423	x			x	M+H, 2M+H, M+Na	C15H12O5	36.9	0	6.13776	91.5872						HMDB0134892	(2E)-3-phenyl-1-(2,3,4,6-tetrahydroxyphenyl)prop-2-en-1-one	Endogenous	(2e)-3-phenyl-1-(2,3,4,6-tetrahydroxyphenyl)prop-2-en-1-one is a predicted metabolite generated by BioTransformerÂ¹ that is produced by the metabolism of (2e)-3-(4-hydroxyphenyl)-1-(2,3,4,6-tetrahydroxyphenyl)prop-2-en-1-one. It is generated by Dehydroxylase enzyme via a -4p-dehydroxylation-of-substituted-benzene reaction. This -4p-dehydroxylation-of-substituted-benzene occurs in human gut microb…		Linear 1,3-diarylpropanoids	Chalcones and dihydrochalcones						317.718	267.433	352.869	321.233	345.299	354.08	432.671	396.611
3.84_272.0701n	HMDB0137525	6,7-dihydroxy-2-[(4-hydroxyphenyl)methyl]-2,3-dihydro-1-benzofuran-3-one		0.046652	0.137625	1.21394	PM	SM	272.07	295.059	1	3.84423	x			x	M+H, 2M+H, M+Na	C15H12O5	36.9	0	6.13776	91.5872						HMDB0137525	6,7-dihydroxy-2-[(4-hydroxyphenyl)methyl]-2,3-dihydro-1-benzofuran-3-one	Endogenous	6,7-dihydroxy-2-[(4-hydroxyphenyl)methyl]-2,3-dihydro-1-benzofuran-3-one is a predicted metabolite generated by BioTransformerÂ¹ that is produced by the metabolism of 6,7-dihydroxy-2-[(4-hydroxyphenyl)methylidene]-2,3-dihydro-1-benzofuran-3-one. It is generated by abkar1 enzyme via a reduction-of-alpha-beta-unsaturated-compounds-pattern1 reaction. This reduction-of-alpha-beta-unsaturated-compound…		Aurone flavonoids							317.718	267.433	352.869	321.233	345.299	354.08	432.671	396.611
3.84_272.0701n	HMDB0137528	4,6-dihydroxy-2-[(4-hydroxyphenyl)methyl]-2,3-dihydro-1-benzofuran-3-one		0.046652	0.137625	1.21394	PM	SM	272.07	295.059	1	3.84423	x			x	M+H, 2M+H, M+Na	C15H12O5	36.9	0	6.13776	91.5872						HMDB0137528	4,6-dihydroxy-2-[(4-hydroxyphenyl)methyl]-2,3-dihydro-1-benzofuran-3-one	Endogenous	4,6-dihydroxy-2-[(4-hydroxyphenyl)methyl]-2,3-dihydro-1-benzofuran-3-one is a predicted metabolite generated by BioTransformerÂ¹ that is produced by the metabolism of 4,6-dihydroxy-2-[(4-hydroxyphenyl)methylidene]-2,3-dihydro-1-benzofuran-3-one. It is generated by abkar1 enzyme via a reduction-of-alpha-beta-unsaturated-compounds-pattern1 reaction. This reduction-of-alpha-beta-unsaturated-compound…		Aurone flavonoids							317.718	267.433	352.869	321.233	345.299	354.08	432.671	396.611
3.84_272.0701n	HMDB0137531	2-[(3,4-dihydroxyphenyl)methyl]-6-hydroxy-2,3-dihydro-1-benzofuran-3-one		0.046652	0.137625	1.21394	PM	SM	272.07	295.059	1	3.84423	x			x	M+H, 2M+H, M+Na	C15H12O5	36.9	0	6.13776	91.5872						HMDB0137531	2-[(3,4-dihydroxyphenyl)methyl]-6-hydroxy-2,3-dihydro-1-benzofuran-3-one	Endogenous	2-[(3,4-dihydroxyphenyl)methyl]-6-hydroxy-2,3-dihydro-1-benzofuran-3-one is a predicted metabolite generated by BioTransformerÂ¹ that is produced by the metabolism of 2-[(3,4-dihydroxyphenyl)methylidene]-6-hydroxy-2,3-dihydro-1-benzofuran-3-one. It is generated by abkar1 enzyme via a reduction-of-alpha-beta-unsaturated-compounds-pattern1 reaction. This reduction-of-alpha-beta-unsaturated-compound…		Aurone flavonoids							317.718	267.433	352.869	321.233	345.299	354.08	432.671	396.611
3.84_272.0701n	HMDB0138088	8,17-dioxatetracyclo[8.7.0.0Â²,â·.0Â¹Â¹,Â¹â¶]heptadeca-2(7),3,5,11(16),12,14-hexaene-5,13,14-triol		0.046652	0.137625	1.21394	PM	SM	272.07	295.059	1	3.84423	x			x	M+H, 2M+H, M+Na	C15H12O5	36.9	0	6.13776	91.5872						HMDB0138088	8,17-dioxatetracyclo[8.7.0.0Â²,â·.0Â¹Â¹,Â¹â¶]heptadeca-2(7),3,5,11(16),12,14-hexaene-5,13,14-triol	Endogenous	8,17-dioxatetracyclo[8.7.0.0Â²,â·.0Â¹Â¹,Â¹â¶]heptadeca-2(7),3,5,11(16),12,14-hexaene-5,13,14-triol is a predicted metabolite generated by BioTransformerÂ¹ that is produced by the metabolism of 14-methoxy-8,17-dioxatetracyclo[8.7.0.0Â²,â·.0Â¹Â¹,Â¹â¶]heptadeca-2(7),3,5,11,13,15-hexaene-5,13-diol. It is generated by cyp2c9 enzyme via an o-dealkylation reaction. This o-dealkylation occurs in huma…		Isoflavonoids	Furanoisoflavonoids						317.718	267.433	352.869	321.233	345.299	354.08	432.671	396.611
3.84_272.0701n	HMDB0138618	5-(6-hydroxy-5-methoxy-1-benzofuran-2-yl)benzene-1,3-diol		0.046652	0.137625	1.21394	PM	SM	272.07	295.059	1	3.84423	x			x	M+H, 2M+H, M+Na	C15H12O5	36.9	0	6.13776	91.5872						HMDB0138618	5-(6-hydroxy-5-methoxy-1-benzofuran-2-yl)benzene-1,3-diol	Endogenous	5-(6-hydroxy-5-methoxy-1-benzofuran-2-yl)benzene-1,3-diol is a predicted metabolite generated by BioTransformerÂ¹ that is produced by the metabolism of 5-(5,6-dimethoxy-1-benzofuran-2-yl)benzene-1,3-diol. It is generated by cyp1a2, cyp2c9, cyp2c19, cyp2d6, and cyp2e1 enzymes via an o-dealkylation reaction. This o-dealkylation occurs in humans.		2-arylbenzofuran flavonoids							317.718	267.433	352.869	321.233	345.299	354.08	432.671	396.611
3.84_272.0701n	=""Inosine - 4N15_0""			0.046652	0.137625	1.21394	PM	SM	272.07	295.059	1	3.84423	x			x	M+H, 2M+H, M+Na	C10H12O5[N15]4	34.7	0	3.39389	77.6478																		317.718	267.433	352.869	321.233	345.299	354.08	432.671	396.611
3.84_272.0701n	Methylnorlichexanthone 19190			0.046652	0.137625	1.21394	PM	SM	272.07	295.059	1	3.84423	x			x	M+H, 2M+H, M+Na	C15H12O5	36.9	0	6.13953	91.5872																		317.718	267.433	352.869	321.233	345.299	354.08	432.671	396.611
3.84_272.0701n	Methylnorlichexanthone 19191			0.046652	0.137625	1.21394	PM	SM	272.07	295.059	1	3.84423	x			x	M+H, 2M+H, M+Na	C15H12O5	36.9	0	6.13953	91.5872																		317.718	267.433	352.869	321.233	345.299	354.08	432.671	396.611
3.84_272.0701n	Methylnorlichexanthone 19192			0.046652	0.137625	1.21394	PM	SM	272.07	295.059	1	3.84423	x			x	M+H, 2M+H, M+Na	C15H12O5	36.9	0	6.13953	91.5872																		317.718	267.433	352.869	321.233	345.299	354.08	432.671	396.611
20.64_741.5348n	HMDB0009123	PE(18:3(6Z,9Z,12Z)/18:0)	*	0.0923675	0.17107	1.26921	PM	SM	741.535	764.538	1	20.6387	x			x	M+H-H2O, M+Na, M+H	C41H76NO8P	36.9	5.26	5.3623	85.4357	[ C00350 ]	Phosphatidylethanolamine				HMDB0009123	PE(18:3(6Z,9Z,12Z)/18:0)	Endogenous|Food	PE(18:3(6Z,9Z,12Z)/18:0) is a phosphatidylethanolamine (PE or GPEtn). It is a glycerophospholipid in which a phosphorylethanolamine moiety occupies a glycerol substitution site. As is the case with diacylglycerols, glycerophosphoethanolamines can have many different combinations of fatty acids of varying lengths and saturation attached at the C-1 and C-2 positions. Fatty acids containing 16, 18 a…	=""1-g-Linolenoyl-2-stearoyl-sn-glycero-3-phosphoethanolamine|1-gamma-Linolenoyl-2-stearoyl-sn-glycero-3-phosphoethanolamine|GPEtn(18:3/18:0)|GPEtn(18:3n6/18:0)|GPEtn(18:3w6/18:0)|GPEtn(36:3)|PE(18:3/18:0)|PE(18:3n6/18:0)|PE(18:3w6/18:0)|PE(36:3)|Phophati	Glycerophospholipids	Glycerophosphoethanolamines						2917.03	2164.21	3355.23	2903.78	4271.02	2947.87	3424.07	3750.17
20.64_741.5348n	123061695	PE(14:1(9Z)/22:2(13Z,16Z))		0.0923675	0.17107	1.26921	PM	SM	741.535	764.538	1	20.6387	x			x	M+H-H2O, M+Na, M+H	C41H76NO8P	36.9	5.26	5.3623	85.4357													LMGP0201044			Glycerophosphoethanolamines [GP02]	Glycerophospholipids [GP]	2917.03	2164.21	3355.23	2903.78	4271.02	2947.87	3424.07	3750.17
20.64_741.5348n	123061777	PE(16:1(9Z)/20:2(11Z,14Z))		0.0923675	0.17107	1.26921	PM	SM	741.535	764.538	1	20.6387	x			x	M+H-H2O, M+Na, M+H	C41H76NO8P	36.9	5.26	5.3623	85.4357													LMGP0201053			Glycerophosphoethanolamines [GP02]	Glycerophospholipids [GP]	2917.03	2164.21	3355.23	2903.78	4271.02	2947.87	3424.07	3750.17
20.64_741.5348n	123061854	PE(17:2(9Z,12Z)/19:1(9Z))		0.0923675	0.17107	1.26921	PM	SM	741.535	764.538	1	20.6387	x			x	M+H-H2O, M+Na, M+H	C41H76NO8P	36.9	5.26	5.3623	85.4357													LMGP0201060			Glycerophosphoethanolamines [GP02]	Glycerophospholipids [GP]	2917.03	2164.21	3355.23	2903.78	4271.02	2947.87	3424.07	3750.17
20.64_741.5348n	123061874	PE(18:0/18:3(6Z,9Z,12Z))		0.0923675	0.17107	1.26921	PM	SM	741.535	764.538	1	20.6387	x			x	M+H-H2O, M+Na, M+H	C41H76NO8P	36.9	5.26	5.3623	85.4357													LMGP0201062			Glycerophosphoethanolamines [GP02]	Glycerophospholipids [GP]	2917.03	2164.21	3355.23	2903.78	4271.02	2947.87	3424.07	3750.17
20.64_741.5348n	123061875	PE(18:0/18:3(9Z,12Z,15Z))		0.0923675	0.17107	1.26921	PM	SM	741.535	764.538	1	20.6387	x			x	M+H-H2O, M+Na, M+H	C41H76NO8P	36.9	5.26	5.3623	85.4357													LMGP0201062			Glycerophosphoethanolamines [GP02]	Glycerophospholipids [GP]	2917.03	2164.21	3355.23	2903.78	4271.02	2947.87	3424.07	3750.17
20.64_741.5348n	123061909	PE(18:2(9Z,12Z)/18:1(9Z))		0.0923675	0.17107	1.26921	PM	SM	741.535	764.538	1	20.6387	x			x	M+H-H2O, M+Na, M+H	C41H76NO8P	36.9	5.26	5.3623	85.4357													LMGP0201066			Glycerophosphoethanolamines [GP02]	Glycerophospholipids [GP]	2917.03	2164.21	3355.23	2903.78	4271.02	2947.87	3424.07	3750.17
20.64_741.5348n	123061936	PE(18:3(6Z,9Z,12Z)/18:0)		0.0923675	0.17107	1.26921	PM	SM	741.535	764.538	1	20.6387	x			x	M+H-H2O, M+Na, M+H	C41H76NO8P	36.9	5.26	5.3623	85.4357													LMGP0201069			Glycerophosphoethanolamines [GP02]	Glycerophospholipids [GP]	2917.03	2164.21	3355.23	2903.78	4271.02	2947.87	3424.07	3750.17
20.64_741.5348n	123061966	PE(18:3(9Z,12Z,15Z)/18:0)		0.0923675	0.17107	1.26921	PM	SM	741.535	764.538	1	20.6387	x			x	M+H-H2O, M+Na, M+H	C41H76NO8P	36.9	5.26	5.3623	85.4357													LMGP0201072			Glycerophosphoethanolamines [GP02]	Glycerophospholipids [GP]	2917.03	2164.21	3355.23	2903.78	4271.02	2947.87	3424.07	3750.17
20.64_741.5348n	123062049	PE(19:1(9Z)/17:2(9Z,12Z))		0.0923675	0.17107	1.26921	PM	SM	741.535	764.538	1	20.6387	x			x	M+H-H2O, M+Na, M+H	C41H76NO8P	36.9	5.26	5.3623	85.4357													LMGP0201080			Glycerophosphoethanolamines [GP02]	Glycerophospholipids [GP]	2917.03	2164.21	3355.23	2903.78	4271.02	2947.87	3424.07	3750.17
20.64_741.5348n	123062124	PE(20:2(11Z,14Z)/16:1(9Z))		0.0923675	0.17107	1.26921	PM	SM	741.535	764.538	1	20.6387	x			x	M+H-H2O, M+Na, M+H	C41H76NO8P	36.9	5.26	5.3623	85.4357													LMGP0201087			Glycerophosphoethanolamines [GP02]	Glycerophospholipids [GP]	2917.03	2164.21	3355.23	2903.78	4271.02	2947.87	3424.07	3750.17
20.64_741.5348n	123062154	PE(20:3(8Z,11Z,14Z)/16:0)		0.0923675	0.17107	1.26921	PM	SM	741.535	764.538	1	20.6387	x			x	M+H-H2O, M+Na, M+H	C41H76NO8P	36.9	5.26	5.3623	85.4357													LMGP0201090			Glycerophosphoethanolamines [GP02]	Glycerophospholipids [GP]	2917.03	2164.21	3355.23	2903.78	4271.02	2947.87	3424.07	3750.17
20.64_741.5348n	123062320	PE(22:2(13Z,16Z)/14:1(9Z))		0.0923675	0.17107	1.26921	PM	SM	741.535	764.538	1	20.6387	x			x	M+H-H2O, M+Na, M+H	C41H76NO8P	36.9	5.26	5.3623	85.4357													LMGP0201107			Glycerophosphoethanolamines [GP02]	Glycerophospholipids [GP]	2917.03	2164.21	3355.23	2903.78	4271.02	2947.87	3424.07	3750.17
20.64_741.5348n	123062468	PE(16:0/20:3(8Z,11Z,14Z))		0.0923675	0.17107	1.26921	PM	SM	741.535	764.538	1	20.6387	x			x	M+H-H2O, M+Na, M+H	C41H76NO8P	36.9	5.26	5.3623	85.4357													LMGP0201122			Glycerophosphoethanolamines [GP02]	Glycerophospholipids [GP]	2917.03	2164.21	3355.23	2903.78	4271.02	2947.87	3424.07	3750.17
20.64_741.5348n	14714009	PE(18:1(9Z)/18:2(9Z,12Z))		0.0923675	0.17107	1.26921	PM	SM	741.535	764.538	1	20.6387	x			x	M+H-H2O, M+Na, M+H	C41H76NO8P	36.9	5.26	5.3623	85.4357													LMGP0201004			Glycerophosphoethanolamines [GP02]	Glycerophospholipids [GP]	2917.03	2164.21	3355.23	2903.78	4271.02	2947.87	3424.07	3750.17
20.64_741.5348n	HMDB0008876	PE(14:1(9Z)/22:2(13Z,16Z))		0.0923675	0.17107	1.26921	PM	SM	741.535	764.538	1	20.6387	x			x	M+H-H2O, M+Na, M+H	C41H76NO8P	36.9	5.26	5.3623	85.4357	[ C00350 ]	Phosphatidylethanolamine				HMDB0008876	PE(14:1(9Z)/22:2(13Z,16Z))	Endogenous|Food	PE(14:1(9Z)/22:2(13Z,16Z)) is a phosphatidylethanolamine (PE or GPEtn). It is a glycerophospholipid in which a phosphorylethanolamine moiety occupies a glycerol substitution site. As is the case with diacylglycerols, glycerophosphoethanolamines can have many different combinations of fatty acids of varying lengths and saturation attached at the C-1 and C-2 positions. Fatty acids containing 16, 18…	=""1-Myristoleoyl-2-docosadienoyl-sn-glycero-3-phosphoethanolamine|GPEtn(14:1/22:2)|GPEtn(14:1n5/22:2n6)|GPEtn(14:1w5/22:2w6)|GPEtn(36:3)|PE(14:1/22:2)|PE(14:1n5/22:2n6)|PE(14:1w5/22:2w6)|PE(36:3)|Phophatidylethanolamine(14:1/22:2)|Phophatidylethanolamine	Glycerophospholipids	Glycerophosphoethanolamines						2917.03	2164.21	3355.23	2903.78	4271.02	2947.87	3424.07	3750.17
20.64_741.5348n	HMDB0008935	PE(16:0/20:3(5Z,8Z,11Z))		0.0923675	0.17107	1.26921	PM	SM	741.535	764.538	1	20.6387	x			x	M+H-H2O, M+Na, M+H	C41H76NO8P	36.9	5.26	5.3623	85.4357	[ C00350 ]	Phosphatidylethanolamine				HMDB0008935	PE(16:0/20:3(5Z,8Z,11Z))	Endogenous|Food	PE(16:0/20:3(5Z,8Z,11Z)) is a phosphatidylethanolamine (PE or GPEtn). It is a glycerophospholipid in which a phosphorylethanolamine moiety occupies a glycerol substitution site. As is the case with diacylglycerols, glycerophosphoethanolamines can have many different combinations of fatty acids of varying lengths and saturation attached at the C-1 and C-2 positions. Fatty acids containing 16, 18 a…	=""1-Palmitoyl-2-meadoyl-sn-glycero-3-phosphoethanolamine|GPEtn(16:0/20:3)|GPEtn(16:0/20:3n9)|GPEtn(16:0/20:3w9)|GPEtn(36:3)|PE(16:0/20:3)|PE(16:0/20:3n9)|PE(16:0/20:3w9)|PE(36:3)|Phophatidylethanolamine(16:0/20:3)|Phophatidylethanolamine(16:0/20:3n9)|Pho	Glycerophospholipids	Glycerophosphoethanolamines						2917.03	2164.21	3355.23	2903.78	4271.02	2947.87	3424.07	3750.17
20.64_741.5348n	HMDB0008936	PE(16:0/20:3(8Z,11Z,14Z))		0.0923675	0.17107	1.26921	PM	SM	741.535	764.538	1	20.6387	x			x	M+H-H2O, M+Na, M+H	C41H76NO8P	36.9	5.26	5.3623	85.4357	[ C00350 ]	Phosphatidylethanolamine				HMDB0008936	PE(16:0/20:3(8Z,11Z,14Z))	Endogenous|Food	PE(16:0/20:3(8Z,11Z,14Z)) is a phosphatidylethanolamine (PE or GPEtn). It is a glycerophospholipid in which a phosphorylethanolamine moiety occupies a glycerol substitution site. As is the case with diacylglycerols, glycerophosphoethanolamines can have many different combinations of fatty acids of varying lengths and saturation attached at the C-1 and C-2 positions. Fatty acids containing 16, 18 …	=""1-Palmitoyl-2-homo-g-linolenoyl-sn-glycero-3-phosphoethanolamine|1-Palmitoyl-2-homo-gamma-linolenoyl-sn-glycero-3-phosphoethanolamine|GPEtn(16:0/20:3)|GPEtn(16:0/20:3n6)|GPEtn(16:0/20:3w6)|GPEtn(36:3)|PE(16:0/20:3)|PE(16:0/20:3n6)|PE(16:0/20:3w6)|PE(36	Glycerophospholipids	Glycerophosphoethanolamines						2917.03	2164.21	3355.23	2903.78	4271.02	2947.87	3424.07	3750.17
20.64_741.5348n	HMDB0008967	PE(16:1(9Z)/20:2(11Z,14Z))		0.0923675	0.17107	1.26921	PM	SM	741.535	764.538	1	20.6387	x			x	M+H-H2O, M+Na, M+H	C41H76NO8P	36.9	5.26	5.3623	85.4357	[ C00350 ]	Phosphatidylethanolamine				HMDB0008967	PE(16:1(9Z)/20:2(11Z,14Z))	Endogenous|Food	PE(16:1(9Z)/20:2(11Z,14Z)) is a phosphatidylethanolamine (PE or GPEtn). It is a glycerophospholipid in which a phosphorylethanolamine moiety occupies a glycerol substitution site. As is the case with diacylglycerols, glycerophosphoethanolamines can have many different combinations of fatty acids of varying lengths and saturation attached at the C-1 and C-2 positions. Fatty acids containing 16, 18…	=""1-Palmitoleoyl-2-eicosadienoyl-sn-glycero-3-phosphoethanolamine|GPEtn(16:1/20:2)|GPEtn(16:1n7/20:2n6)|GPEtn(16:1w7/20:2w6)|GPEtn(36:3)|PE(16:1/20:2)|PE(16:1n7/20:2n6)|PE(16:1w7/20:2w6)|PE(36:3)|Phophatidylethanolamine(16:1/20:2)|Phophatidylethanolamine	Glycerophospholipids	Glycerophosphoethanolamines						2917.03	2164.21	3355.23	2903.78	4271.02	2947.87	3424.07	3750.17
20.64_741.5348n	HMDB0008995	PE(18:0/18:3(6Z,9Z,12Z))		0.0923675	0.17107	1.26921	PM	SM	741.535	764.538	1	20.6387	x			x	M+H-H2O, M+Na, M+H	C41H76NO8P	36.9	5.26	5.3623	85.4357	[ C00350 ]	Phosphatidylethanolamine				HMDB0008995	PE(18:0/18:3(6Z,9Z,12Z))	Endogenous|Food	PE(18:0/18:3(6Z,9Z,12Z)) is a phosphatidylethanolamine (PE or GPEtn). It is a glycerophospholipid in which a phosphorylethanolamine moiety occupies a glycerol substitution site. As is the case with diacylglycerols, glycerophosphoethanolamines can have many different combinations of fatty acids of varying lengths and saturation attached at the C-1 and C-2 positions. Fatty acids containing 16, 18 a…	=""1-Stearoyl-2-g-linolenoyl-sn-glycero-3-phosphoethanolamine|1-Stearoyl-2-gamma-linolenoyl-sn-glycero-3-phosphoethanolamine|GPEtn(18:0/18:3)|GPEtn(18:0/18:3n6)|GPEtn(18:0/18:3w6)|GPEtn(36:3)|PE(18:0/18:3)|PE(18:0/18:3n6)|PE(18:0/18:3w6)|PE(36:3)|Phophati	Glycerophospholipids	Glycerophosphoethanolamines						2917.03	2164.21	3355.23	2903.78	4271.02	2947.87	3424.07	3750.17
20.64_741.5348n	HMDB0008996	PE(18:0/18:3(9Z,12Z,15Z))		0.0923675	0.17107	1.26921	PM	SM	741.535	764.538	1	20.6387	x			x	M+H-H2O, M+Na, M+H	C41H76NO8P	36.9	5.26	5.3623	85.4357	[ C00350 ]	Phosphatidylethanolamine				HMDB0008996	PE(18:0/18:3(9Z,12Z,15Z))	Endogenous|Food	PE(18:0/18:3(9Z,12Z,15Z)) is a phosphatidylethanolamine (PE or GPEtn). It is a glycerophospholipid in which a phosphorylethanolamine moiety occupies a glycerol substitution site. As is the case with diacylglycerols, glycerophosphoethanolamines can have many different combinations of fatty acids of varying lengths and saturation attached at the C-1 and C-2 positions. Fatty acids containing 16, 18 …	=""1-Stearoyl-2-a-linolenoyl-sn-glycero-3-phosphoethanolamine|1-Stearoyl-2-alpha-linolenoyl-sn-glycero-3-phosphoethanolamine|GPEtn(18:0/18:3)|GPEtn(18:0/18:3n3)|GPEtn(18:0/18:3w3)|GPEtn(36:3)|PE(18:0/18:3)|PE(18:0/18:3n3)|PE(18:0/18:3w3)|PE(36:3)|Phophati	Glycerophospholipids	Glycerophosphoethanolamines						2917.03	2164.21	3355.23	2903.78	4271.02	2947.87	3424.07	3750.17
20.64_741.5348n	HMDB0009027	PE(18:1(11Z)/18:2(9Z,12Z))		0.0923675	0.17107	1.26921	PM	SM	741.535	764.538	1	20.6387	x			x	M+H-H2O, M+Na, M+H	C41H76NO8P	36.9	5.26	5.3623	85.4357	[ C00350 ]	Phosphatidylethanolamine				HMDB0009027	PE(18:1(11Z)/18:2(9Z,12Z))	Endogenous|Food	PE(18:1(11Z)/18:2(9Z,12Z)) is a phosphatidylethanolamine (PE or GPEtn). It is a glycerophospholipid in which a phosphorylethanolamine moiety occupies a glycerol substitution site. As is the case with diacylglycerols, glycerophosphoethanolamines can have many different combinations of fatty acids of varying lengths and saturation attached at the C-1 and C-2 positions. Fatty acids containing 16, 18…	=""1-Vaccenoyl-2-linoleoyl-sn-glycero-3-phosphoethanolamine|GPEtn(18:1/18:2)|GPEtn(18:1n7/18:2n6)|GPEtn(18:1w7/18:2w6)|GPEtn(36:3)|PE(18:1/18:2)|PE(18:1n7/18:2n6)|PE(18:1w7/18:2w6)|PE(36:3)|Phophatidylethanolamine(18:1/18:2)|Phophatidylethanolamine(18:1n7	Glycerophospholipids	Glycerophosphoethanolamines						2917.03	2164.21	3355.23	2903.78	4271.02	2947.87	3424.07	3750.17
20.64_741.5348n	HMDB0009060	PE(18:1(9Z)/18:2(9Z,12Z))		0.0923675	0.17107	1.26921	PM	SM	741.535	764.538	1	20.6387	x			x	M+H-H2O, M+Na, M+H	C41H76NO8P	36.9	5.26	5.3623	85.4357	[ C00350 ]	Phosphatidylethanolamine				HMDB0009060	PE(18:1(9Z)/18:2(9Z,12Z))	Endogenous|Food	PE(18:1(9Z)/18:2(9Z,12Z)) is a phosphatidylethanolamine (PE or GPEtn). It is a glycerophospholipid in which a phosphorylethanolamine moiety occupies a glycerol substitution site. As is the case with diacylglycerols, glycerophosphoethanolamines can have many different combinations of fatty acids of varying lengths and saturation attached at the C-1 and C-2 positions. Fatty acids containing 16, 18 …	=""1-Oleoyl-2-linoleoyl-sn-glycero-3-phosphoethanolamine|GPEtn(18:1/18:2)|GPEtn(18:1n9/18:2n6)|GPEtn(18:1w9/18:2w6)|GPEtn(36:3)|PE(18:1/18:2)|PE(18:1n9/18:2n6)|PE(18:1w9/18:2w6)|PE(36:3)|Phophatidylethanolamine(18:1/18:2)|Phophatidylethanolamine(18:1n9/18	Glycerophospholipids	Glycerophosphoethanolamines	LMGP02010048	1-(9Z-octadecenoyl)-2-(9Z,12Z-octadecadienoyl)-sn-glycero-3-phosphoethanolamine	9,12-Octadecadienoic acid (Z,Z)-, 1-[[[(2-aminoethoxy)hydroxyphosphinyl]oxy]methyl]-2-[(1-oxo-9-octadecenyl)oxy]ethyl ester, [R-(Z)]-; Linolein, 1-oleo-2-, phosphate, 2-aminoethyl ester, L-(+)-; PE(18:1/18:2)	Glycerophosphoethanolamines [GP02] (Diacylglycerophosphoethanolamines [GP0201])	Glycerophospholipids [GP]	2917.03	2164.21	3355.23	2903.78	4271.02	2947.87	3424.07	3750.17
20.64_741.5348n	HMDB0009091	PE(18:2(9Z,12Z)/18:1(11Z))		0.0923675	0.17107	1.26921	PM	SM	741.535	764.538	1	20.6387	x			x	M+H-H2O, M+Na, M+H	C41H76NO8P	36.9	5.26	5.3623	85.4357	[ C00350 ]	Phosphatidylethanolamine				HMDB0009091	PE(18:2(9Z,12Z)/18:1(11Z))	Endogenous|Food	PE(18:2(9Z,12Z)/18:1(11Z)) is a phosphatidylethanolamine (PE or GPEtn). It is a glycerophospholipid in which a phosphorylethanolamine moiety occupies a glycerol substitution site. As is the case with diacylglycerols, glycerophosphoethanolamines can have many different combinations of fatty acids of varying lengths and saturation attached at the C-1 and C-2 positions. Fatty acids containing 16, 18…	=""1-Linoleoyl-2-vaccenoyl-sn-glycero-3-phosphoethanolamine|GPEtn(18:2/18:1)|GPEtn(18:2n6/18:1n7)|GPEtn(18:2w6/18:1w7)|GPEtn(36:3)|PE(18:2/18:1)|PE(18:2n6/18:1n7)|PE(18:2w6/18:1w7)|PE(36:3)|Phophatidylethanolamine(18:2/18:1)|Phophatidylethanolamine(18:2n6	Glycerophospholipids	Glycerophosphoethanolamines						2917.03	2164.21	3355.23	2903.78	4271.02	2947.87	3424.07	3750.17
20.64_741.5348n	HMDB0009092	PE(18:2(9Z,12Z)/18:1(9Z))		0.0923675	0.17107	1.26921	PM	SM	741.535	764.538	1	20.6387	x			x	M+H-H2O, M+Na, M+H	C41H76NO8P	36.9	5.26	5.3623	85.4357	[ C00350 ]	Phosphatidylethanolamine				HMDB0009092	PE(18:2(9Z,12Z)/18:1(9Z))	Endogenous|Food	PE(18:2(9Z,12Z)/18:1(9Z)) is a phosphatidylethanolamine (PE or GPEtn). It is a glycerophospholipid in which a phosphorylethanolamine moiety occupies a glycerol substitution site. As is the case with diacylglycerols, glycerophosphoethanolamines can have many different combinations of fatty acids of varying lengths and saturation attached at the C-1 and C-2 positions. Fatty acids containing 16, 18 …	=""1-Linoleoyl-2-oleoyl-sn-glycero-3-phosphoethanolamine|GPEtn(18:2/18:1)|GPEtn(18:2n6/18:1n9)|GPEtn(18:2w6/18:1w9)|GPEtn(36:3)|PE(18:2/18:1)|PE(18:2n6/18:1n9)|PE(18:2w6/18:1w9)|PE(36:3)|Phophatidylethanolamine(18:2/18:1)|Phophatidylethanolamine(18:2n6/18	Glycerophospholipids	Glycerophosphoethanolamines						2917.03	2164.21	3355.23	2903.78	4271.02	2947.87	3424.07	3750.17
20.64_741.5348n	HMDB0009156	PE(18:3(9Z,12Z,15Z)/18:0)		0.0923675	0.17107	1.26921	PM	SM	741.535	764.538	1	20.6387	x			x	M+H-H2O, M+Na, M+H	C41H76NO8P	36.9	5.26	5.3623	85.4357	[ C00350 ]	Phosphatidylethanolamine				HMDB0009156	PE(18:3(9Z,12Z,15Z)/18:0)	Endogenous|Food	PE(18:3(9Z,12Z,15Z)/18:0) is a phosphatidylethanolamine (PE or GPEtn). It is a glycerophospholipid in which a phosphorylethanolamine moiety occupies a glycerol substitution site. As is the case with diacylglycerols, glycerophosphoethanolamines can have many different combinations of fatty acids of varying lengths and saturation attached at the C-1 and C-2 positions. Fatty acids containing 16, 18 …	=""1-a-Linolenoyl-2-stearoyl-sn-glycero-3-phosphoethanolamine|1-alpha-Linolenoyl-2-stearoyl-sn-glycero-3-phosphoethanolamine|GPEtn(18:3/18:0)|GPEtn(18:3n3/18:0)|GPEtn(18:3w3/18:0)|GPEtn(36:3)|PE(18:3/18:0)|PE(18:3n3/18:0)|PE(18:3w3/18:0)|PE(36:3)|Phophati	Glycerophospholipids	Glycerophosphoethanolamines						2917.03	2164.21	3355.23	2903.78	4271.02	2947.87	3424.07	3750.17
20.64_741.5348n	HMDB0009287	PE(20:2(11Z,14Z)/16:1(9Z))		0.0923675	0.17107	1.26921	PM	SM	741.535	764.538	1	20.6387	x			x	M+H-H2O, M+Na, M+H	C41H76NO8P	36.9	5.26	5.3623	85.4357	[ C00350 ]	Phosphatidylethanolamine				HMDB0009287	PE(20:2(11Z,14Z)/16:1(9Z))	Endogenous|Food	PE(20:2(11Z,14Z)/16:1(9Z)) is a phosphatidylethanolamine (PE or GPEtn). It is a glycerophospholipid in which a phosphorylethanolamine moiety occupies a glycerol substitution site. As is the case with diacylglycerols, glycerophosphoethanolamines can have many different combinations of fatty acids of varying lengths and saturation attached at the C-1 and C-2 positions. Fatty acids containing 16, 18…	=""1-Eicosadienoyl-2-palmitoleoyl-sn-glycero-3-phosphoethanolamine|GPEtn(20:2/16:1)|GPEtn(20:2n6/16:1n7)|GPEtn(20:2w6/16:1w7)|GPEtn(36:3)|PE(20:2/16:1)|PE(20:2n6/16:1n7)|PE(20:2w6/16:1w7)|PE(36:3)|Phophatidylethanolamine(20:2/16:1)|Phophatidylethanolamine	Glycerophospholipids	Glycerophosphoethanolamines						2917.03	2164.21	3355.23	2903.78	4271.02	2947.87	3424.07	3750.17
20.64_741.5348n	HMDB0009319	PE(20:3(5Z,8Z,11Z)/16:0)		0.0923675	0.17107	1.26921	PM	SM	741.535	764.538	1	20.6387	x			x	M+H-H2O, M+Na, M+H	C41H76NO8P	36.9	5.26	5.3623	85.4357	[ C00350 ]	Phosphatidylethanolamine				HMDB0009319	PE(20:3(5Z,8Z,11Z)/16:0)	Endogenous|Food	PE(20:3(5Z,8Z,11Z)/16:0) is a phosphatidylethanolamine (PE or GPEtn). It is a glycerophospholipid in which a phosphorylethanolamine moiety occupies a glycerol substitution site. As is the case with diacylglycerols, glycerophosphoethanolamines can have many different combinations of fatty acids of varying lengths and saturation attached at the C-1 and C-2 positions. Fatty acids containing 16, 18 a…	=""1-Meadoyl-2-palmitoyl-sn-glycero-3-phosphoethanolamine|GPEtn(20:3/16:0)|GPEtn(20:3n9/16:0)|GPEtn(20:3w9/16:0)|GPEtn(36:3)|PE(20:3/16:0)|PE(20:3n9/16:0)|PE(20:3w9/16:0)|PE(36:3)|Phophatidylethanolamine(20:3/16:0)|Phophatidylethanolamine(20:3n9/16:0)|Pho	Glycerophospholipids	Glycerophosphoethanolamines						2917.03	2164.21	3355.23	2903.78	4271.02	2947.87	3424.07	3750.17
20.64_741.5348n	HMDB0009352	PE(20:3(8Z,11Z,14Z)/16:0)		0.0923675	0.17107	1.26921	PM	SM	741.535	764.538	1	20.6387	x			x	M+H-H2O, M+Na, M+H	C41H76NO8P	36.9	5.26	5.3623	85.4357	[ C00350 ]	Phosphatidylethanolamine				HMDB0009352	PE(20:3(8Z,11Z,14Z)/16:0)	Endogenous|Food	PE(20:3(8Z,11Z,14Z)/16:0) is a phosphatidylethanolamine (PE or GPEtn). It is a glycerophospholipid in which a phosphorylethanolamine moiety occupies a glycerol substitution site. As is the case with diacylglycerols, glycerophosphoethanolamines can have many different combinations of fatty acids of varying lengths and saturation attached at the C-1 and C-2 positions. Fatty acids containing 16, 18 …	=""1-Homo-g-linolenoyl-2-palmitoyl-sn-glycero-3-phosphoethanolamine|1-Homo-gamma-linolenoyl-2-palmitoyl-sn-glycero-3-phosphoethanolamine|GPEtn(20:3/16:0)|GPEtn(20:3n6/16:0)|GPEtn(20:3w6/16:0)|GPEtn(36:3)|PE(20:3/16:0)|PE(20:3n6/16:0)|PE(20:3w6/16:0)|PE(36	Glycerophospholipids	Glycerophosphoethanolamines						2917.03	2164.21	3355.23	2903.78	4271.02	2947.87	3424.07	3750.17
20.64_741.5348n	HMDB0009548	PE(22:2(13Z,16Z)/14:1(9Z))		0.0923675	0.17107	1.26921	PM	SM	741.535	764.538	1	20.6387	x			x	M+H-H2O, M+Na, M+H	C41H76NO8P	36.9	5.26	5.3623	85.4357	[ C00350 ]	Phosphatidylethanolamine				HMDB0009548	PE(22:2(13Z,16Z)/14:1(9Z))	Endogenous|Food	PE(22:2(13Z,16Z)/14:1(9Z)) is a phosphatidylethanolamine (PE or GPEtn). It is a glycerophospholipid in which a phosphorylethanolamine moiety occupies a glycerol substitution site. As is the case with diacylglycerols, glycerophosphoethanolamines can have many different combinations of fatty acids of varying lengths and saturation attached at the C-1 and C-2 positions. Fatty acids containing 16, 18…	=""1-Docosadienoyl-2-myristoleoyl-sn-glycero-3-phosphoethanolamine|GPEtn(22:2/14:1)|GPEtn(22:2n6/14:1n5)|GPEtn(22:2w6/14:1w5)|GPEtn(36:3)|PE(22:2/14:1)|PE(22:2n6/14:1n5)|PE(22:2w6/14:1w5)|PE(36:3)|Phophatidylethanolamine(22:2/14:1)|Phophatidylethanolamine	Glycerophospholipids	Glycerophosphoethanolamines						2917.03	2164.21	3355.23	2903.78	4271.02	2947.87	3424.07	3750.17
20.64_741.5348n	123060705	PC(15:0/18:3(9Z,12Z,15Z))		0.0923675	0.17107	1.26921	PM	SM	741.535	764.538	1	20.6387	x			x	M+H-H2O, M+Na, M+H	C41H76NO8P	36.4	2.5	5.3623	85.4357													LMGP0101141			Glycerophosphocholines [GP01]	Glycerophospholipids [GP]	2917.03	2164.21	3355.23	2903.78	4271.02	2947.87	3424.07	3750.17
20.64_741.5348n	123060963	PC(18:3(9Z,12Z,15Z)/15:0)		0.0923675	0.17107	1.26921	PM	SM	741.535	764.538	1	20.6387	x			x	M+H-H2O, M+Na, M+H	C41H76NO8P	36.4	2.5	5.3623	85.4357													LMGP0101167			Glycerophosphocholines [GP01]	Glycerophospholipids [GP]	2917.03	2164.21	3355.23	2903.78	4271.02	2947.87	3424.07	3750.17
20.64_741.5348n	HMDB0007942	PC(15:0/18:3(9Z,12Z,15Z))		0.0923675	0.17107	1.26921	PM	SM	741.535	764.538	1	20.6387	x			x	M+H-H2O, M+Na, M+H	C41H76NO8P	36.4	2.5	5.3623	85.4357	[ C00157 ]	Phosphatidylcholine				HMDB0007942	PC(15:0/18:3(9Z,12Z,15Z))	Endogenous|Food	PC(15:0/18:3(9Z,12Z,15Z)) is a phosphatidylcholine (PC or GPCho). It is a glycerophospholipid in which a phosphorylcholine moiety occupies a glycerol substitution site. As is the case with diacylglycerols, glycerophosphocholines can have many different combinations of fatty acids of varying lengths and saturation attached at the C-1 and C-2 positions. Fatty acids containing 16, 18 and 20 carbons …	=""1-Pentadecanoyl-2-a-linolenoyl-sn-glycero-3-phosphocholine|1-Pentadecanoyl-2-alpha-linolenoyl-sn-glycero-3-phosphocholine|GPCho(15:0/18:3)|GPCho(15:0/18:3n3)|GPCho(15:0/18:3w3)|GPCho(33:3)|Lecithin|PC(15:0/18:3)|PC(15:0/18:3n3)|PC(15:0/18:3w3)|PC(33:3)	Glycerophospholipids	Glycerophosphocholines						2917.03	2164.21	3355.23	2903.78	4271.02	2947.87	3424.07	3750.17
20.64_741.5348n	HMDB0008198	PC(18:3(9Z,12Z,15Z)/15:0)		0.0923675	0.17107	1.26921	PM	SM	741.535	764.538	1	20.6387	x			x	M+H-H2O, M+Na, M+H	C41H76NO8P	36.4	2.5	5.3623	85.4357	[ C00157 ]	Phosphatidylcholine				HMDB0008198	PC(18:3(9Z,12Z,15Z)/15:0)	Endogenous|Food	PC(18:3(9Z,12Z,15Z)/15:0) is a phosphatidylcholine (PC or GPCho). It is a glycerophospholipid in which a phosphorylcholine moiety occupies a glycerol substitution site. As is the case with diacylglycerols, glycerophosphocholines can have many different combinations of fatty acids of varying lengths and saturation attached at the C-1 and C-2 positions. Fatty acids containing 16, 18 and 20 carbons …	=""1-a-Linolenoyl-2-pentadecanoyl-sn-glycero-3-phosphocholine|1-alpha-Linolenoyl-2-pentadecanoyl-sn-glycero-3-phosphocholine|GPCho(18:3/15:0)|GPCho(18:3n3/15:0)|GPCho(18:3w3/15:0)|GPCho(33:3)|Lecithin|PC(18:3/15:0)|PC(18:3n3/15:0)|PC(18:3w3/15:0)|PC(33:3)	Glycerophospholipids	Glycerophosphocholines						2917.03	2164.21	3355.23	2903.78	4271.02	2947.87	3424.07	3750.17
20.64_741.5348n	HMDB0113945	PE-NMe2(16:0/18:3(9Z,12Z,15Z))		0.0923675	0.17107	1.26921	PM	SM	741.535	764.538	1	20.6387	x			x	M+H-H2O, M+Na, M+H	C41H76NO8P	36.4	2.5	5.3623	85.4357						HMDB0113945	PE-NMe2(16:0/18:3(9Z,12Z,15Z))		PE-NMe2(16:0/18:3(9Z,12Z,15Z)) is a dimethylphosphatidylethanolamine. It is a glycerophospholipid, and it is formed by sequential methylation of phosphatidylethanolamine as part of a mechanism for biosynthesis of phosphatidylcholine. Dimethylphosphatidylethanolamines are usually found at trace levels in animal or plant tissues. They can have many different combinations of fatty acids of varying l…		Glycerophospholipids	Glycerophosphoethanolamines						2917.03	2164.21	3355.23	2903.78	4271.02	2947.87	3424.07	3750.17
20.64_741.5348n	HMDB0114126	PE-NMe2(18:3(9Z,12Z,15Z)/16:0)		0.0923675	0.17107	1.26921	PM	SM	741.535	764.538	1	20.6387	x			x	M+H-H2O, M+Na, M+H	C41H76NO8P	36.4	2.5	5.3623	85.4357						HMDB0114126	PE-NMe2(18:3(9Z,12Z,15Z)/16:0)		PE-NMe2(18:3(9Z,12Z,15Z)/16:0) is a dimethylphosphatidylethanolamine. It is a glycerophospholipid, and it is formed by sequential methylation of phosphatidylethanolamine as part of a mechanism for biosynthesis of phosphatidylcholine. Dimethylphosphatidylethanolamines are usually found at trace levels in animal or plant tissues. They can have many different combinations of fatty acids of varying l…		Glycerophospholipids	Glycerophosphoethanolamines						2917.03	2164.21	3355.23	2903.78	4271.02	2947.87	3424.07	3750.17
20.64_741.5348n	123060643	PC(13:0/20:3(8Z,11Z,14Z))		0.0923675	0.17107	1.26921	PM	SM	741.535	764.538	1	20.6387	x			x	M+H-H2O, M+Na, M+H	C41H76NO8P	36.1	1.41	5.3623	85.4357													LMGP0101135			Glycerophosphocholines [GP01]	Glycerophospholipids [GP]	2917.03	2164.21	3355.23	2903.78	4271.02	2947.87	3424.07	3750.17
20.64_741.5348n	123060704	PC(15:0/18:3(6Z,9Z,12Z))		0.0923675	0.17107	1.26921	PM	SM	741.535	764.538	1	20.6387	x			x	M+H-H2O, M+Na, M+H	C41H76NO8P	36.1	1.41	5.3623	85.4357													LMGP0101141			Glycerophosphocholines [GP01]	Glycerophospholipids [GP]	2917.03	2164.21	3355.23	2903.78	4271.02	2947.87	3424.07	3750.17
20.64_741.5348n	123060732	PC(15:1(9Z)/18:2(9Z,12Z))		0.0923675	0.17107	1.26921	PM	SM	741.535	764.538	1	20.6387	x			x	M+H-H2O, M+Na, M+H	C41H76NO8P	36.1	1.41	5.3623	85.4357													LMGP0101144			Glycerophosphocholines [GP01]	Glycerophospholipids [GP]	2917.03	2164.21	3355.23	2903.78	4271.02	2947.87	3424.07	3750.17
20.64_741.5348n	123060770	PC(16:1(9Z)/17:2(9Z,12Z))		0.0923675	0.17107	1.26921	PM	SM	741.535	764.538	1	20.6387	x			x	M+H-H2O, M+Na, M+H	C41H76NO8P	36.1	1.41	5.3623	85.4357													LMGP0101148			Glycerophosphocholines [GP01]	Glycerophospholipids [GP]	2917.03	2164.21	3355.23	2903.78	4271.02	2947.87	3424.07	3750.17
20.64_741.5348n	123060846	PC(17:2(9Z,12Z)/16:1(9Z))		0.0923675	0.17107	1.26921	PM	SM	741.535	764.538	1	20.6387	x			x	M+H-H2O, M+Na, M+H	C41H76NO8P	36.1	1.41	5.3623	85.4357													LMGP0101155			Glycerophosphocholines [GP01]	Glycerophospholipids [GP]	2917.03	2164.21	3355.23	2903.78	4271.02	2947.87	3424.07	3750.17
20.64_741.5348n	123060907	PC(18:2(9Z,12Z)/15:1(9Z))		0.0923675	0.17107	1.26921	PM	SM	741.535	764.538	1	20.6387	x			x	M+H-H2O, M+Na, M+H	C41H76NO8P	36.1	1.41	5.3623	85.4357													LMGP0101161			Glycerophosphocholines [GP01]	Glycerophospholipids [GP]	2917.03	2164.21	3355.23	2903.78	4271.02	2947.87	3424.07	3750.17
20.64_741.5348n	123060932	PC(18:3(6Z,9Z,12Z)/15:0)		0.0923675	0.17107	1.26921	PM	SM	741.535	764.538	1	20.6387	x			x	M+H-H2O, M+Na, M+H	C41H76NO8P	36.1	1.41	5.3623	85.4357													LMGP0101164			Glycerophosphocholines [GP01]	Glycerophospholipids [GP]	2917.03	2164.21	3355.23	2903.78	4271.02	2947.87	3424.07	3750.17
20.64_741.5348n	123061155	PC(20:3(8Z,11Z,14Z)/13:0)		0.0923675	0.17107	1.26921	PM	SM	741.535	764.538	1	20.6387	x			x	M+H-H2O, M+Na, M+H	C41H76NO8P	36.1	1.41	5.3623	85.4357													LMGP0101186			Glycerophosphocholines [GP01]	Glycerophospholipids [GP]	2917.03	2164.21	3355.23	2903.78	4271.02	2947.87	3424.07	3750.17
20.64_741.5348n	HMDB0007941	PC(15:0/18:3(6Z,9Z,12Z))		0.0923675	0.17107	1.26921	PM	SM	741.535	764.538	1	20.6387	x			x	M+H-H2O, M+Na, M+H	C41H76NO8P	36.1	1.41	5.3623	85.4357	[ C00157 ]	Phosphatidylcholine				HMDB0007941	PC(15:0/18:3(6Z,9Z,12Z))	Endogenous|Food	PC(15:0/18:3(6Z,9Z,12Z)) is a phosphatidylcholine (PC or GPCho). It is a glycerophospholipid in which a phosphorylcholine moiety occupies a glycerol substitution site. As is the case with diacylglycerols, glycerophosphocholines can have many different combinations of fatty acids of varying lengths and saturation attached at the C-1 and C-2 positions. Fatty acids containing 16, 18 and 20 carbons a…	=""1-Pentadecanoyl-2-g-linolenoyl-sn-glycero-3-phosphocholine|1-Pentadecanoyl-2-gamma-linolenoyl-sn-glycero-3-phosphocholine|GPCho(15:0/18:3)|GPCho(15:0/18:3n6)|GPCho(15:0/18:3w6)|GPCho(33:3)|Lecithin|PC(15:0/18:3)|PC(15:0/18:3n6)|PC(15:0/18:3w6)|PC(33:3)	Glycerophospholipids	Glycerophosphocholines						2917.03	2164.21	3355.23	2903.78	4271.02	2947.87	3424.07	3750.17
20.64_741.5348n	HMDB0008165	PC(18:3(6Z,9Z,12Z)/15:0)		0.0923675	0.17107	1.26921	PM	SM	741.535	764.538	1	20.6387	x			x	M+H-H2O, M+Na, M+H	C41H76NO8P	36.1	1.41	5.3623	85.4357	[ C00157 ]	Phosphatidylcholine				HMDB0008165	PC(18:3(6Z,9Z,12Z)/15:0)	Endogenous|Food	PC(18:3(6Z,9Z,12Z)/15:0) is a phosphatidylcholine (PC or GPCho). It is a glycerophospholipid in which a phosphorylcholine moiety occupies a glycerol substitution site. As is the case with diacylglycerols, glycerophosphocholines can have many different combinations of fatty acids of varying lengths and saturation attached at the C-1 and C-2 positions. Fatty acids containing 16, 18 and 20 carbons a…	=""1-g-Linolenoyl-2-pentadecanoyl-sn-glycero-3-phosphocholine|1-gamma-Linolenoyl-2-pentadecanoyl-sn-glycero-3-phosphocholine|GPCho(18:3/15:0)|GPCho(18:3n6/15:0)|GPCho(18:3w6/15:0)|GPCho(33:3)|Lecithin|PC(18:3/15:0)|PC(18:3n6/15:0)|PC(18:3w6/15:0)|PC(33:3)	Glycerophospholipids	Glycerophosphocholines						2917.03	2164.21	3355.23	2903.78	4271.02	2947.87	3424.07	3750.17
20.64_741.5348n	HMDB0113885	PE-NMe2(14:0/20:3(5Z,8Z,11Z))		0.0923675	0.17107	1.26921	PM	SM	741.535	764.538	1	20.6387	x			x	M+H-H2O, M+Na, M+H	C41H76NO8P	36.1	1.41	5.3623	85.4357						HMDB0113885	PE-NMe2(14:0/20:3(5Z,8Z,11Z))		PE-NMe2(14:0/20:3(5Z,8Z,11Z)) is a dimethylphosphatidylethanolamine. It is a glycerophospholipid, and it is formed by sequential methylation of phosphatidylethanolamine as part of a mechanism for biosynthesis of phosphatidylcholine. Dimethylphosphatidylethanolamines are usually found at trace levels in animal or plant tissues. They can have many different combinations of fatty acids of varying le…		Glycerophospholipids	Glycerophosphoethanolamines						2917.03	2164.21	3355.23	2903.78	4271.02	2947.87	3424.07	3750.17
20.64_741.5348n	HMDB0113886	PE-NMe2(14:0/20:3(8Z,11Z,14Z))		0.0923675	0.17107	1.26921	PM	SM	741.535	764.538	1	20.6387	x			x	M+H-H2O, M+Na, M+H	C41H76NO8P	36.1	1.41	5.3623	85.4357						HMDB0113886	PE-NMe2(14:0/20:3(8Z,11Z,14Z))		PE-NMe2(14:0/20:3(8Z,11Z,14Z)) is a dimethylphosphatidylethanolamine. It is a glycerophospholipid, and it is formed by sequential methylation of phosphatidylethanolamine as part of a mechanism for biosynthesis of phosphatidylcholine. Dimethylphosphatidylethanolamines are usually found at trace levels in animal or plant tissues. They can have many different combinations of fatty acids of varying l…		Glycerophospholipids	Glycerophosphoethanolamines						2917.03	2164.21	3355.23	2903.78	4271.02	2947.87	3424.07	3750.17
20.64_741.5348n	HMDB0113904	PE-NMe2(14:1(9Z)/20:2(11Z,14Z))		0.0923675	0.17107	1.26921	PM	SM	741.535	764.538	1	20.6387	x			x	M+H-H2O, M+Na, M+H	C41H76NO8P	36.1	1.41	5.3623	85.4357						HMDB0113904	PE-NMe2(14:1(9Z)/20:2(11Z,14Z))		PE-NMe2(14:1(9Z)/20:2(11Z,14Z)) is a dimethylphosphatidylethanolamine. It is a glycerophospholipid, and it is formed by sequential methylation of phosphatidylethanolamine as part of a mechanism for biosynthesis of phosphatidylcholine. Dimethylphosphatidylethanolamines are usually found at trace levels in animal or plant tissues. They can have many different combinations of fatty acids of varying …		Glycerophospholipids	Glycerophosphoethanolamines						2917.03	2164.21	3355.23	2903.78	4271.02	2947.87	3424.07	3750.17
20.64_741.5348n	HMDB0113944	PE-NMe2(16:0/18:3(6Z,9Z,12Z))		0.0923675	0.17107	1.26921	PM	SM	741.535	764.538	1	20.6387	x			x	M+H-H2O, M+Na, M+H	C41H76NO8P	36.1	1.41	5.3623	85.4357						HMDB0113944	PE-NMe2(16:0/18:3(6Z,9Z,12Z))		PE-NMe2(16:0/18:3(6Z,9Z,12Z)) is a dimethylphosphatidylethanolamine. It is a glycerophospholipid, and it is formed by sequential methylation of phosphatidylethanolamine as part of a mechanism for biosynthesis of phosphatidylcholine. Dimethylphosphatidylethanolamines are usually found at trace levels in animal or plant tissues. They can have many different combinations of fatty acids of varying le…		Glycerophospholipids	Glycerophosphoethanolamines						2917.03	2164.21	3355.23	2903.78	4271.02	2947.87	3424.07	3750.17
20.64_741.5348n	HMDB0113966	PE-NMe2(16:1(9Z)/18:2(9Z,12Z))		0.0923675	0.17107	1.26921	PM	SM	741.535	764.538	1	20.6387	x			x	M+H-H2O, M+Na, M+H	C41H76NO8P	36.1	1.41	5.3623	85.4357						HMDB0113966	PE-NMe2(16:1(9Z)/18:2(9Z,12Z))		PE-NMe2(16:1(9Z)/18:2(9Z,12Z)) is a dimethylphosphatidylethanolamine. It is a glycerophospholipid, and it is formed by sequential methylation of phosphatidylethanolamine as part of a mechanism for biosynthesis of phosphatidylcholine. Dimethylphosphatidylethanolamines are usually found at trace levels in animal or plant tissues. They can have many different combinations of fatty acids of varying l…		Glycerophospholipids	Glycerophosphoethanolamines						2917.03	2164.21	3355.23	2903.78	4271.02	2947.87	3424.07	3750.17
20.64_741.5348n	HMDB0114069	PE-NMe2(18:2(9Z,12Z)/16:1(9Z))		0.0923675	0.17107	1.26921	PM	SM	741.535	764.538	1	20.6387	x			x	M+H-H2O, M+Na, M+H	C41H76NO8P	36.1	1.41	5.3623	85.4357						HMDB0114069	PE-NMe2(18:2(9Z,12Z)/16:1(9Z))		PE-NMe2(18:2(9Z,12Z)/16:1(9Z)) is a dimethylphosphatidylethanolamine. It is a glycerophospholipid, and it is formed by sequential methylation of phosphatidylethanolamine as part of a mechanism for biosynthesis of phosphatidylcholine. Dimethylphosphatidylethanolamines are usually found at trace levels in animal or plant tissues. They can have many different combinations of fatty acids of varying l…		Glycerophospholipids	Glycerophosphoethanolamines						2917.03	2164.21	3355.23	2903.78	4271.02	2947.87	3424.07	3750.17
20.64_741.5348n	HMDB0114097	PE-NMe2(18:3(6Z,9Z,12Z)/16:0)		0.0923675	0.17107	1.26921	PM	SM	741.535	764.538	1	20.6387	x			x	M+H-H2O, M+Na, M+H	C41H76NO8P	36.1	1.41	5.3623	85.4357						HMDB0114097	PE-NMe2(18:3(6Z,9Z,12Z)/16:0)		PE-NMe2(18:3(6Z,9Z,12Z)/16:0) is a dimethylphosphatidylethanolamine. It is a glycerophospholipid, and it is formed by sequential methylation of phosphatidylethanolamine as part of a mechanism for biosynthesis of phosphatidylcholine. Dimethylphosphatidylethanolamines are usually found at trace levels in animal or plant tissues. They can have many different combinations of fatty acids of varying le…		Glycerophospholipids	Glycerophosphoethanolamines						2917.03	2164.21	3355.23	2903.78	4271.02	2947.87	3424.07	3750.17
20.64_741.5348n	HMDB0114240	PE-NMe2(20:2(11Z,14Z)/14:1(9Z))		0.0923675	0.17107	1.26921	PM	SM	741.535	764.538	1	20.6387	x			x	M+H-H2O, M+Na, M+H	C41H76NO8P	36.1	1.41	5.3623	85.4357						HMDB0114240	PE-NMe2(20:2(11Z,14Z)/14:1(9Z))		PE-NMe2(20:2(11Z,14Z)/14:1(9Z)) is a dimethylphosphatidylethanolamine. It is a glycerophospholipid, and it is formed by sequential methylation of phosphatidylethanolamine as part of a mechanism for biosynthesis of phosphatidylcholine. Dimethylphosphatidylethanolamines are usually found at trace levels in animal or plant tissues. They can have many different combinations of fatty acids of varying …		Glycerophospholipids	Glycerophosphoethanolamines						2917.03	2164.21	3355.23	2903.78	4271.02	2947.87	3424.07	3750.17
20.64_741.5348n	HMDB0114268	PE-NMe2(20:3(5Z,8Z,11Z)/14:0)		0.0923675	0.17107	1.26921	PM	SM	741.535	764.538	1	20.6387	x			x	M+H-H2O, M+Na, M+H	C41H76NO8P	36.1	1.41	5.3623	85.4357						HMDB0114268	PE-NMe2(20:3(5Z,8Z,11Z)/14:0)		PE-NMe2(20:3(5Z,8Z,11Z)/14:0) is a dimethylphosphatidylethanolamine. It is a glycerophospholipid, and it is formed by sequential methylation of phosphatidylethanolamine as part of a mechanism for biosynthesis of phosphatidylcholine. Dimethylphosphatidylethanolamines are usually found at trace levels in animal or plant tissues. They can have many different combinations of fatty acids of varying le…		Glycerophospholipids	Glycerophosphoethanolamines						2917.03	2164.21	3355.23	2903.78	4271.02	2947.87	3424.07	3750.17
20.64_741.5348n	HMDB0114296	PE-NMe2(20:3(8Z,11Z,14Z)/14:0)		0.0923675	0.17107	1.26921	PM	SM	741.535	764.538	1	20.6387	x			x	M+H-H2O, M+Na, M+H	C41H76NO8P	36.1	1.41	5.3623	85.4357						HMDB0114296	PE-NMe2(20:3(8Z,11Z,14Z)/14:0)		PE-NMe2(20:3(8Z,11Z,14Z)/14:0) is a dimethylphosphatidylethanolamine. It is a glycerophospholipid, and it is formed by sequential methylation of phosphatidylethanolamine as part of a mechanism for biosynthesis of phosphatidylcholine. Dimethylphosphatidylethanolamines are usually found at trace levels in animal or plant tissues. They can have many different combinations of fatty acids of varying l…		Glycerophospholipids	Glycerophosphoethanolamines						2917.03	2164.21	3355.23	2903.78	4271.02	2947.87	3424.07	3750.17
20.64_741.5348n	HMDB0113026	PE-NMe(15:0/20:3(5Z,8Z,11Z))		0.0923675	0.17107	1.26921	PM	SM	741.535	764.538	1	20.6387	x			x	M+H-H2O, M+Na, M+H	C41H76NO8P	35.9	0	5.3623	85.4357						HMDB0113026	PE-NMe(15:0/20:3(5Z,8Z,11Z))		PE-NMe(15:0/20:3(5Z,8Z,11Z)) is a monomethylphosphatidylethanolamine. It is a glycerophospholipid, and it is formed by sequential methylation of phosphatidylethanolamine as part of a mechanism for biosynthesis of phosphatidylcholine. Monomethylphosphatidylethanolamines are usually found at trace levels in animal or plant tissues. They can have many different combinations of fatty acids of varying…		Glycerophospholipids	Glycerophosphoethanolamines						2917.03	2164.21	3355.23	2903.78	4271.02	2947.87	3424.07	3750.17
20.64_741.5348n	HMDB0113027	PE-NMe(15:0/20:3(8Z,11Z,14Z))		0.0923675	0.17107	1.26921	PM	SM	741.535	764.538	1	20.6387	x			x	M+H-H2O, M+Na, M+H	C41H76NO8P	35.9	0	5.3623	85.4357						HMDB0113027	PE-NMe(15:0/20:3(8Z,11Z,14Z))		PE-NMe(15:0/20:3(8Z,11Z,14Z)) is a monomethylphosphatidylethanolamine. It is a glycerophospholipid, and it is formed by sequential methylation of phosphatidylethanolamine as part of a mechanism for biosynthesis of phosphatidylcholine. Monomethylphosphatidylethanolamines are usually found at trace levels in animal or plant tissues. They can have many different combinations of fatty acids of varyin…		Glycerophospholipids	Glycerophosphoethanolamines						2917.03	2164.21	3355.23	2903.78	4271.02	2947.87	3424.07	3750.17
20.64_741.5348n	HMDB0113368	PE-NMe(20:3(5Z,8Z,11Z)/15:0)		0.0923675	0.17107	1.26921	PM	SM	741.535	764.538	1	20.6387	x			x	M+H-H2O, M+Na, M+H	C41H76NO8P	35.9	0	5.3623	85.4357						HMDB0113368	PE-NMe(20:3(5Z,8Z,11Z)/15:0)		PE-NMe(20:3(5Z,8Z,11Z)/15:0) is a monomethylphosphatidylethanolamine. It is a glycerophospholipid, and it is formed by sequential methylation of phosphatidylethanolamine as part of a mechanism for biosynthesis of phosphatidylcholine. Monomethylphosphatidylethanolamines are usually found at trace levels in animal or plant tissues. They can have many different combinations of fatty acids of varying…		Glycerophospholipids	Glycerophosphoethanolamines						2917.03	2164.21	3355.23	2903.78	4271.02	2947.87	3424.07	3750.17
20.64_741.5348n	HMDB0113396	PE-NMe(20:3(8Z,11Z,14Z)/15:0)		0.0923675	0.17107	1.26921	PM	SM	741.535	764.538	1	20.6387	x			x	M+H-H2O, M+Na, M+H	C41H76NO8P	35.9	0	5.3623	85.4357						HMDB0113396	PE-NMe(20:3(8Z,11Z,14Z)/15:0)		PE-NMe(20:3(8Z,11Z,14Z)/15:0) is a monomethylphosphatidylethanolamine. It is a glycerophospholipid, and it is formed by sequential methylation of phosphatidylethanolamine as part of a mechanism for biosynthesis of phosphatidylcholine. Monomethylphosphatidylethanolamines are usually found at trace levels in animal or plant tissues. They can have many different combinations of fatty acids of varyin…		Glycerophospholipids	Glycerophosphoethanolamines						2917.03	2164.21	3355.23	2903.78	4271.02	2947.87	3424.07	3750.17
15.67_495.3317n	HMDB0010382	LysoPC(16:0)	*	0.0467069	0.137625	1.30809	PM	SM	495.332	496.342	1	15.6713	x			x	M+H-H2O, M+Na, M+H	C24H50NO7P	47.9	43.1	-1.671	98.2795	[ C04230 ]	1-Acyl-sn-glycero-3-phosphocholine				HMDB0010382	LysoPC(16:0)	Endogenous|Food	LysoPC(16:0) is a lysophospholipid (LyP). It is a monoglycerophospholipid in which a phosphorylcholine moiety occupies a glycerol substitution site. Lysophosphatidylcholines can have different combinations of fatty acids of varying lengths and saturation attached at the C-1 (sn-1) position. Fatty acids containing 16, 18 and 20 carbons are the most common. LysoPC(16:0), in particular, consists of …	=""1-Palmitoyl-glycero-3-phosphocholine|1-Palmitoyl-lysophosphatidylcholine|LPC(16:0)|LPC(16:0/0:0)|LyPC(16:0)|LyPC(16:0/0:0)|lysoPC a C16:0|LysoPC(16:0)|LysoPC(16:0/0:0)|Lysophosphatidylcholine(16:0)|Lysophosphatidylcholine(16:0/0:0)""	Glycerophospholipids	Glycerophosphocholines						8880.42	10381.7	10560.7	13363.1	11779	14405.3	13824.3	16482.7
15.67_495.3317n	14713897	=""PC(0:0/16:0)""		0.0467069	0.137625	1.30809	PM	SM	495.332	496.342	1	15.6713	x			x	M+H-H2O, M+Na, M+H	C24H50NO7P	47.9	43.1	-1.671	98.2795													LMGP0105007			Glycerophosphocholines [GP01]	Glycerophospholipids [GP]	8880.42	10381.7	10560.7	13363.1	11779	14405.3	13824.3	16482.7
15.67_495.3317n	14713936	=""PC(16:0/0:0)[rac]""		0.0467069	0.137625	1.30809	PM	SM	495.332	496.342	1	15.6713	x			x	M+H-H2O, M+Na, M+H	C24H50NO7P	47.9	43.1	-1.671	98.2795													LMGP0105011			Glycerophosphocholines [GP01]	Glycerophospholipids [GP]	8880.42	10381.7	10560.7	13363.1	11779	14405.3	13824.3	16482.7
15.67_495.3317n	7983782	=""PC(O-14:0/2:0)""		0.0467069	0.137625	1.30809	PM	SM	495.332	496.342	1	15.6713	x			x	M+H-H2O, M+Na, M+H	C24H50NO7P	47.9	43.1	-1.671	98.2795													LMGP0102001			Glycerophosphocholines [GP01]	Glycerophospholipids [GP]	8880.42	10381.7	10560.7	13363.1	11779	14405.3	13824.3	16482.7
15.67_495.3317n	7983914	=""PC(16:0/0:0)""		0.0467069	0.137625	1.30809	PM	SM	495.332	496.342	1	15.6713	x			x	M+H-H2O, M+Na, M+H	C24H50NO7P	47.9	43.1	-1.671	98.2795													LMGP0105001			Glycerophosphocholines [GP01]	Glycerophospholipids [GP]	8880.42	10381.7	10560.7	13363.1	11779	14405.3	13824.3	16482.7
15.67_495.3317n	HMDB0240262	=""LysoPC(0:0/16:0)""		0.0467069	0.137625	1.30809	PM	SM	495.332	496.342	1	15.6713	x			x	M+H-H2O, M+Na, M+H	C24H50NO7P	47.9	43.1	-1.671	98.2795																		8880.42	10381.7	10560.7	13363.1	11779	14405.3	13824.3	16482.7
15.67_495.3317n	123062701	=""PE(19:0/0:0)""		0.0467069	0.137625	1.30809	PM	SM	495.332	496.342	1	15.6713	x			x	M+H-H2O, M+Na, M+H	C24H50NO7P	47.7	42.3	-1.671	98.2795													LMGP0205002			Glycerophosphoethanolamines [GP02]	Glycerophospholipids [GP]	8880.42	10381.7	10560.7	13363.1	11779	14405.3	13824.3	16482.7
15.67_495.3317n	BnH-6djT5rFdNiC	1-Hexadecanoyl-sn-glycero-3-phosphocholine		0.0467069	0.137625	1.30809	PM	SM	495.332	496.342	1	15.6713	x			x	M+H-H2O, M+Na, M+H	C24H50NO7P	46.3	35	-1.671	98.2795																		8880.42	10381.7	10560.7	13363.1	11779	14405.3	13824.3	16482.7
15.15_543.3311n	HMDB0010395	LysoPC(20:4(5Z,8Z,11Z,14Z))	*	0.046304	0.137625	1.43163	PM	SM	543.331	566.323	1	15.1469	x			x	M+H-H2O, M+Na	C28H50NO7P	57	99.1	-2.47119	89.0598	[ C04230 ]	1-Acyl-sn-glycero-3-phosphocholine				HMDB0010395	LysoPC(20:4(5Z,8Z,11Z,14Z))	Endogenous|Food	LysoPC(20:4(5Z,8Z,11Z,14Z)) is a lysophospholipid (LyP). It is a monoglycerophospholipid in which a phosphorylcholine moiety occupies a glycerol substitution site. Lysophosphatidylcholines can have different combinations of fatty acids of varying lengths and saturation attached at the C-1 (sn-1) position. Fatty acids containing 16, 18 and 20 carbons are the most common. LysoPC(20:4(5Z,8Z,11Z,14Z)…	=""1-Arachidonoyl-glycero-3-phosphocholine|LPC(20:4)|LPC(20:4/0:0)|LPC(20:4n6/0:0)|LPC(20:4w6/0:0)|LyPC(20:4)|LyPC(20:4/0:0)|LyPC(20:4n6/0:0)|LyPC(20:4w6/0:0)|lysoPC a C20:4|LysoPC(20:4)|LysoPC(20:4/0:0)|LysoPC(20:4n6/0:0)|LysoPC(20:4w6/0:0)|Lysophosphati			LMGP01050048	1-(5Z,8Z,11Z,14Z-eicosatetraenoyl)-sn-glycero-3-phosphocholine	=""PC(20:4/0:0)""	Glycerophosphocholines [GP01] (Monoacylglycerophosphocholines [GP0105])	Glycerophospholipids [GP]	684.713	788.352	824.667	1072.14	914.41	1116.81	1279.12	1514.07
15.15_543.3311n	123061574	PC(0:0/20:4(5Z,8Z,11Z,14Z))		0.046304	0.137625	1.43163	PM	SM	543.331	566.323	1	15.1469	x			x	M+H-H2O, M+Na	C28H50NO7P	57	99.1	-2.47119	89.0598													LMGP0105012			Glycerophosphocholines [GP01]	Glycerophospholipids [GP]	684.713	788.352	824.667	1072.14	914.41	1116.81	1279.12	1514.07
15.15_543.3311n	332977121	LysoPC(20:4(8Z,11Z,14Z,17Z))		0.046304	0.137625	1.43163	PM	SM	543.331	566.323	1	15.1469	x			x	M+H-H2O, M+Na	C28H50NO7P	57	99.1	-2.47119	89.0598													LMGP0105014			Glycerophosphocholines [GP01]	Glycerophospholipids [GP]	684.713	788.352	824.667	1072.14	914.41	1116.81	1279.12	1514.07
15.15_543.3311n	7983944	PC(20:4(5Z,8Z,11Z,14Z)/0:0)		0.046304	0.137625	1.43163	PM	SM	543.331	566.323	1	15.1469	x			x	M+H-H2O, M+Na	C28H50NO7P	57	99.1	-2.47119	89.0598													LMGP0105004			Glycerophosphocholines [GP01]	Glycerophospholipids [GP]	684.713	788.352	824.667	1072.14	914.41	1116.81	1279.12	1514.07
15.15_543.3311n	HMDB0010396	LysoPC(20:4(8Z,11Z,14Z,17Z))		0.046304	0.137625	1.43163	PM	SM	543.331	566.323	1	15.1469	x			x	M+H-H2O, M+Na	C28H50NO7P	57	99.1	-2.47119	89.0598	[ C04230 ]	1-Acyl-sn-glycero-3-phosphocholine				HMDB0010396	LysoPC(20:4(8Z,11Z,14Z,17Z))	Endogenous|Food	LysoPC(20:4(8Z,11Z,14Z,17Z)) is a lysophospholipid (LyP). It is a monoglycerophospholipid in which a phosphorylcholine moiety occupies a glycerol substitution site. Lysophosphatidylcholines can have different combinations of fatty acids of varying lengths and saturation attached at the C-1 (sn-1) position. Fatty acids containing 16, 18 and 20 carbons are the most common. LysoPC(20:4(8Z,11Z,14Z,17…	=""1-Eicsoate|1-Eicsoatetraenoyl-glycero-3-phosphocholine|1-Eicsoic acid|LPC(20:4)|LPC(20:4/0:0)|LPC(20:4n3/0:0)|LPC(20:4w3/0:0)|LyPC(20:4)|LyPC(20:4/0:0)|LyPC(20:4n3/0:0)|LyPC(20:4w3/0:0)|lysoPC a C20:4|LysoPC(20:4)|LysoPC(20:4/0:0)|LysoPC(20:4n3/0:0)|Ly			LMGP01050140	(2-{[(2R)-2-hydroxy-3-[(8Z,11Z,14Z,17Z)-icosa-8,11,14,17-tetraenoyloxy]propyl phosphonato]oxy}ethyl)trimethylazanium		Glycerophosphocholines [GP01] (Monoacylglycerophosphocholines [GP0105])	Glycerophospholipids [GP]	684.713	788.352	824.667	1072.14	914.41	1116.81	1279.12	1514.07
15.15_543.3311n	=""60701-99-7""	1-(5Z,8Z,11Z,14Z-Eicosatetraenoyl)-sn-glycero-3-phosphocholine		0.046304	0.137625	1.43163	PM	SM	543.331	566.323	1	15.1469	x			x	M+H-H2O, M+Na	C28H50NO7P	37.2	0	-2.47119	89.0598																		684.713	788.352	824.667	1072.14	914.41	1116.81	1279.12	1514.07
17.76_523.3643n	HMDB0011128	=""LysoPC(0:0/18:0)""	*	0.0254174	0.106685	1.43369	PM	SM	523.364	524.372	1	17.756	x			x	M+H, M+Na	C26H54NO7P	37.6	0	1.04868	89.3917						HMDB0011128	=""LysoPC(0:0/18:0)""	Endogenous|Food	LysoPC(0:0/18:0) or LPC(0:0/18:0) is a lysophospholipid. The term 'lysophospholipid' (LPL) refers to any phospholipid that is missing one of its two O-acyl chains. Thus, LPLs have a free alcohol in either the sn-1 or sn-2 position. The prefix 'lyso-' comes from the fact that lysophospholipids were originally found to be hemolytic however it is now used to refer generally to phospholipids missing …	1-Hydroxy-2-Octadecanoyl-sn-glycero-3-phosphocholine|1-Hydroxy-2-stearoyl-sn-glycero-3-phosphocholine|Lysophosphatidylcholine|Stearoyl lysophosphatidylcholine	Glycerophospholipids	Glycerophosphocholines	LMGP01050076	2-octadecanoyl-sn-glycero-3-phosphocholine	Choline, hydroxide, dihydrogen phosphate, inner salt, 1-ester with 2-monostearin, L-	Glycerophosphocholines [GP01] (Monoacylglycerophosphocholines [GP0105])	Glycerophospholipids [GP]	262.942	331.68	312.745	414.963	385.005	500.617	450.783	559.407
17.76_523.3643n	123062699	=""PE(21:0/0:0)""		0.0254174	0.106685	1.43369	PM	SM	523.364	524.372	1	17.756	x			x	M+H, M+Na	C26H54NO7P	37.6	0	1.04868	89.3917													LMGP0205002			Glycerophosphoethanolamines [GP02]	Glycerophospholipids [GP]	262.942	331.68	312.745	414.963	385.005	500.617	450.783	559.407
17.76_523.3643n	14713899	=""PC(0:0/18:0)""		0.0254174	0.106685	1.43369	PM	SM	523.364	524.372	1	17.756	x			x	M+H, M+Na	C26H54NO7P	37.6	0	1.04868	89.3917													LMGP0105007			Glycerophosphocholines [GP01]	Glycerophospholipids [GP]	262.942	331.68	312.745	414.963	385.005	500.617	450.783	559.407
17.76_523.3643n	7983809	=""PC(O-16:0/2:0)""		0.0254174	0.106685	1.43369	PM	SM	523.364	524.372	1	17.756	x			x	M+H, M+Na	C26H54NO7P	37.6	0	1.04868	89.3917													LMGP0102004			Glycerophosphocholines [GP01]	Glycerophospholipids [GP]	262.942	331.68	312.745	414.963	385.005	500.617	450.783	559.407
17.76_523.3643n	7983922	=""PC(18:0/0:0)""		0.0254174	0.106685	1.43369	PM	SM	523.364	524.372	1	17.756	x			x	M+H, M+Na	C26H54NO7P	37.6	0	1.04868	89.3917													LMGP0105002			Glycerophosphocholines [GP01]	Glycerophospholipids [GP]	262.942	331.68	312.745	414.963	385.005	500.617	450.783	559.407
17.76_523.3643n	HMDB0010384	LysoPC(18:0)		0.0254174	0.106685	1.43369	PM	SM	523.364	524.372	1	17.756	x			x	M+H, M+Na	C26H54NO7P	37.6	0	1.04868	89.3917	[ C04230 ]	1-Acyl-sn-glycero-3-phosphocholine				HMDB0010384	LysoPC(18:0)	Endogenous|Food	LysoPC(18:0) is a lysophospholipid (LyP). It is a monoglycerophospholipid in which a phosphorylcholine moiety occupies a glycerol substitution site. Lysophosphatidylcholines can have different combinations of fatty acids of varying lengths and saturation attached at the C-1 (sn-1) position. Fatty acids containing 16, 18 and 20 carbons are the most common. LysoPC(18:0), in particular, consists of …	=""1-Stearoyl-glycero-3-phosphocholine|LPC(18:0)|LPC(18:0/0:0)|LyPC(18:0)|LyPC(18:0/0:0)|lysoPC a C18:0|LysoPC(18:0)|LysoPC(18:0/0:0)|Lysophosphatidylcholine(18:0)|Lysophosphatidylcholine(18:0/0:0)""	Glycerophospholipids	Glycerophosphocholines	LMGP01050026	1-octadecanoyl-sn-glycero-3-phosphocholine	LPC(18:0/0:0); 18:0 LYSO-PC; Stearin, 1-mono-, 3-(dihydrogen phosphate), monoester with choline hydroxide, inner salt, L-; 1-O-Stearoyl-sn-glycero-3-phosphocholine; 1-Octadecanoyl-sn-glycerol-3-phosphorylcholine; 1-Octadecanoyllysolecithin; 1-Stearoyl-sn-glycero-3-phosphocholine; 1-Stearoyl-sn-glycero-3-phosphorylcholine; 1-Stearoyl-sn-glycerol-3-phosphorylcholine	Glycerophosphocholines [GP01] (Monoacylglycerophosphocholines [GP0105])	Glycerophospholipids [GP]	262.942	331.68	312.745	414.963	385.005	500.617	450.783	559.407
17.76_523.3643n	HMDB0062195	2-acetyl-1-alkyl-sn-glycero-3-phosphocholine		0.0254174	0.106685	1.43369	PM	SM	523.364	524.372	1	17.756	x			x	M+H, M+Na	C26H54NO7P	37.6	0	1.04868	89.3917						HMDB0062195	2-acetyl-1-alkyl-sn-glycero-3-phosphocholine	Food	2-acetyl-1-alkyl-sn-glycero-3-phosphocholine is also known as 1-O-Hexadecyl paf or 1-O-Hexadecyl-platelet-activating factor. 2-acetyl-1-alkyl-sn-glycero-3-phosphocholine is considered to be practically insoluble (in water) and acidic. 2-acetyl-1-alkyl-sn-glycero-3-phosphocholine is a glycerophosphocholine lipid molecule		Glycerophospholipids	Glycerophosphocholines						262.942	331.68	312.745	414.963	385.005	500.617	450.783	559.407
12.65_386.1734n	uA8n7nFezAC5eGG	Cys-His-Lys	*	0.0565774	0.145199	1.67159	PM	SM	386.173	409.163	1	12.6489	x			x	M+Na, M+K	C15H26N6O4S	38	0	-0.656677	90.9242																		209.385	177.669	104.966	76.7287	268.739	265.281	228.445	188.247
12.65_386.1734n	85292668	3,5-Di-O-methyl-8-prenylafzelechin-4beta-ol		0.0565774	0.145199	1.67159	PM	SM	386.173	409.163	1	12.6489	x			x	M+Na, M+K	C22H26O6	37.8	0	1.11918	90.3839													LMPK1202021			Flavonoids [PK12]	Polyketides [PK]	209.385	177.669	104.966	76.7287	268.739	265.281	228.445	188.247
12.65_386.1734n	85292669	4,5-Di-O-methyl-8-prenylafzelechin-4beta-ol		0.0565774	0.145199	1.67159	PM	SM	386.173	409.163	1	12.6489	x			x	M+Na, M+K	C22H26O6	37.8	0	1.11918	90.3839													LMPK1202021			Flavonoids [PK12]	Polyketides [PK]	209.385	177.669	104.966	76.7287	268.739	265.281	228.445	188.247
12.65_386.1734n	Cys His Lys 11131			0.0565774	0.145199	1.67159	PM	SM	386.173	409.163	1	12.6489	x			x	M+Na, M+K	C15H26N6O4S	38	0	-0.655794	90.9242																		209.385	177.669	104.966	76.7287	268.739	265.281	228.445	188.247
12.65_386.1734n	Cys His Lys 11132			0.0565774	0.145199	1.67159	PM	SM	386.173	409.163	1	12.6489	x			x	M+Na, M+K	C15H26N6O4S	38	0	-0.655794	90.9242																		209.385	177.669	104.966	76.7287	268.739	265.281	228.445	188.247
12.65_386.1734n	Cys His Lys 11133			0.0565774	0.145199	1.67159	PM	SM	386.173	409.163	1	12.6489	x			x	M+Na, M+K	C15H26N6O4S	38	0	-0.655794	90.9242																		209.385	177.669	104.966	76.7287	268.739	265.281	228.445	188.247
12.65_386.1734n	Cys Lys His 10355			0.0565774	0.145199	1.67159	PM	SM	386.173	409.163	1	12.6489	x			x	M+Na, M+K	C15H26N6O4S	38	0	-0.655794	90.9242																		209.385	177.669	104.966	76.7287	268.739	265.281	228.445	188.247
12.65_386.1734n	Cys Lys His 10356			0.0565774	0.145199	1.67159	PM	SM	386.173	409.163	1	12.6489	x			x	M+Na, M+K	C15H26N6O4S	38	0	-0.655794	90.9242																		209.385	177.669	104.966	76.7287	268.739	265.281	228.445	188.247
12.65_386.1734n	Cys Lys His 10357			0.0565774	0.145199	1.67159	PM	SM	386.173	409.163	1	12.6489	x			x	M+Na, M+K	C15H26N6O4S	38	0	-0.655794	90.9242																		209.385	177.669	104.966	76.7287	268.739	265.281	228.445	188.247
12.65_386.1734n	HMDB0030810	Porson		0.0565774	0.145199	1.67159	PM	SM	386.173	409.163	1	12.6489	x			x	M+Na, M+K	C22H26O6	37.8	0	1.11918	90.3839						HMDB0030810	Porson	Endogenous|Food	Porson is found in herbs and spices. Porson belongs to the family of Methoxyphenols and Derivatives. These are compounds containing a methoxy group attached to the benzene ring of a phenol moiety.	Porson	Diarylheptanoids	Cyclic diarylheptanoids						209.385	177.669	104.966	76.7287	268.739	265.281	228.445	188.247
12.65_386.1734n	HMDB0035404	Isogingerenone B		0.0565774	0.145199	1.67159	PM	SM	386.173	409.163	1	12.6489	x			x	M+Na, M+K	C22H26O6	37.8	0	1.11918	90.3839						HMDB0035404	Isogingerenone B	Food	Isogingerenone B is found in ginger. Isogingerenone B is a constituent of Zingiber officinale (ginger)	1-(4-Hydroxy-3,5-dimethoxyphenyl)-7-(4-hydroxy-3-methoxyphenyl)-4-hepten-3-one|Isogingerenone B	Diarylheptanoids	Linear diarylheptanoids						209.385	177.669	104.966	76.7287	268.739	265.281	228.445	188.247
12.65_386.1734n	HMDB0035405	Gingerenone B		0.0565774	0.145199	1.67159	PM	SM	386.173	409.163	1	12.6489	x			x	M+Na, M+K	C22H26O6	37.8	0	1.11918	90.3839						HMDB0035405	Gingerenone B	Food	Gingerenone B is found in ginger. Gingerenone B is a constituent of Zingiber officinale (ginger)	7-(4-Hydroxy-3,5-dimethoxyphenyl)-1-(4-hydroxy-3-methoxyphenyl)-4-hepten-3-one|Gingerenone B	Diarylheptanoids	Linear diarylheptanoids						209.385	177.669	104.966	76.7287	268.739	265.281	228.445	188.247
12.65_386.1734n	Lys Cys His 3285			0.0565774	0.145199	1.67159	PM	SM	386.173	409.163	1	12.6489	x			x	M+Na, M+K	C15H26N6O4S	38	0	-0.655794	90.9242																		209.385	177.669	104.966	76.7287	268.739	265.281	228.445	188.247
12.65_386.1734n	Lys Cys His 3286			0.0565774	0.145199	1.67159	PM	SM	386.173	409.163	1	12.6489	x			x	M+Na, M+K	C15H26N6O4S	38	0	-0.655794	90.9242																		209.385	177.669	104.966	76.7287	268.739	265.281	228.445	188.247
12.65_386.1734n	Lys Cys His 3287			0.0565774	0.145199	1.67159	PM	SM	386.173	409.163	1	12.6489	x			x	M+Na, M+K	C15H26N6O4S	38	0	-0.655794	90.9242																		209.385	177.669	104.966	76.7287	268.739	265.281	228.445	188.247
12.65_386.1734n	Xw73dfMNmAU@E23	His-Cys-Lys		0.0565774	0.145199	1.67159	PM	SM	386.173	409.163	1	12.6489	x			x	M+Na, M+K	C15H26N6O4S	38	0	-0.656677	90.9242																		209.385	177.669	104.966	76.7287	268.739	265.281	228.445	188.247
13.73_467.3017n	HMDB0010379	=""LysoPC(14:0/0:0)""	*	0.0867498	0.165733	1.33586	PM	SM	467.302	468.309	1	13.7262	x			x	M+H, M+Na	C22H46NO7P	57.4	95.4	1.08788	92.6725	[ C04230 ]	1-Acyl-sn-glycero-3-phosphocholine				HMDB0010379	LysoPC(14:0)	Endogenous|Food	LysoPC(14:0) is a lysophospholipid (LyP). It is a monoglycerophospholipid in which a phosphorylcholine moiety occupies a glycerol substitution site. Lysophosphatidylcholines can have different combinations of fatty acids of varying lengths and saturation attached at the C-1 (sn-1) position. Fatty acids containing 16, 18 and 20 carbons are the most common. LysoPC(14:0), in particular, consists of …	=""1-Myristoyl-glycero-3-phosphocholine|LPC(14:0)|LPC(14:0/0:0)|LyPC(14:0)|LyPC(14:0/0:0)|lysoPC a C14:0|LysoPC(14:0)|LysoPC(14:0/0:0)|Lysophosphatidylcholine(14:0)|Lysophosphatidylcholine(14:0/0:0)""	Glycerophospholipids	Glycerophosphocholines	LMGP01050012	1-tetradecanoyl-sn-glycero-3-phosphocholine	Choline, hydroxide, dihydrogen phosphate, inner salt, 3-ester with 1-monomyristin, L-; Myristin, 1-mono-, 3-(dihydrogen phosphate), monoester with choline hydroxide, inner salt, L-; 1-Myristoyl-L-alpha-phosphorylcholine; 1-Myristoyl-sn-glycero-3-phosphatidylcholine; 1-Myristoyl-sn-glycero-3-phosphocholine; 1-Tetradecanoyl-sn-glycero-3-phosphorylcholine; L-alpha-Myristoyllysophosphatidylcholine; M…	Glycerophosphocholines [GP01] (Monoacylglycerophosphocholines [GP0105])	Glycerophospholipids [GP]	828.897	1120.4	951.733	1449.29	1195.03	1583.86	1305.3	1727.22
13.73_467.3017n	14713896	=""PC(0:0/14:0)""		0.0867498	0.165733	1.33586	PM	SM	467.302	468.309	1	13.7262	x			x	M+H, M+Na	C22H46NO7P	57.4	95.4	1.08788	92.6725													LMGP0105007			Glycerophosphocholines [GP01]	Glycerophospholipids [GP]	828.897	1120.4	951.733	1449.29	1195.03	1583.86	1305.3	1727.22
13.73_467.3017n	7983772	=""PC(O-12:0/2:0)""		0.0867498	0.165733	1.33586	PM	SM	467.302	468.309	1	13.7262	x			x	M+H, M+Na	C22H46NO7P	57.4	95.4	1.08788	92.6725													LMGP0102000			Glycerophosphocholines [GP01]	Glycerophospholipids [GP]	828.897	1120.4	951.733	1449.29	1195.03	1583.86	1305.3	1727.22
13.73_467.3017n	7983908	=""PC(14:0/0:0)""		0.0867498	0.165733	1.33586	PM	SM	467.302	468.309	1	13.7262	x			x	M+H, M+Na	C22H46NO7P	57.4	95.4	1.08788	92.6725													LMGP0105001			Glycerophosphocholines [GP01]	Glycerophospholipids [GP]	828.897	1120.4	951.733	1449.29	1195.03	1583.86	1305.3	1727.22
13.73_467.3017n	=""20559-16-4""	1-Myristoyl-sn-glycero-3-phosphocholine		0.0867498	0.165733	1.33586	PM	SM	467.302	468.309	1	13.7262	x			x	M+H, M+Na	C22H46NO7P	41.8	17.7	1.08788	92.6725																		828.897	1120.4	951.733	1449.29	1195.03	1583.86	1305.3	1727.22
13.73_467.3017n	123062703	=""PE(17:0/0:0)""		0.0867498	0.165733	1.33586	PM	SM	467.302	468.309	1	13.7262	x			x	M+H, M+Na	C22H46NO7P	38.3	0	1.08788	92.6725													LMGP0205003			Glycerophosphoethanolamines [GP02]	Glycerophospholipids [GP]	828.897	1120.4	951.733	1449.29	1195.03	1583.86	1305.3	1727.22
13.73_467.3017n	74380326	N-arachidonoyl tyrosine		0.0867498	0.165733	1.33586	PM	SM	467.302	468.309	1	13.7262	x			x	M+H, M+Na	C29H41NO4	36.4	0	-3.98239	86.638													LMFA0802007			Fatty amides [FA08]	Fatty Acyls [FA]	828.897	1120.4	951.733	1449.29	1195.03	1583.86	1305.3	1727.22
13.73_467.3017n	Buprenorphine 15225			0.0867498	0.165733	1.33586	PM	SM	467.302	468.309	1	13.7262	x			x	M+H, M+Na	C29H41NO4	36.4	0	-3.98282	86.638																		828.897	1120.4	951.733	1449.29	1195.03	1583.86	1305.3	1727.22
13.73_467.3017n	Buprenorphine 15226			0.0867498	0.165733	1.33586	PM	SM	467.302	468.309	1	13.7262	x			x	M+H, M+Na	C29H41NO4	36.4	0	-3.98282	86.638																		828.897	1120.4	951.733	1449.29	1195.03	1583.86	1305.3	1727.22
13.73_467.3017n	Buprenorphine 15227			0.0867498	0.165733	1.33586	PM	SM	467.302	468.309	1	13.7262	x			x	M+H, M+Na	C29H41NO4	36.4	0	-3.98282	86.638																		828.897	1120.4	951.733	1449.29	1195.03	1583.86	1305.3	1727.22
13.73_467.3017n	HMDB0015057	Buprenorphine		0.0867498	0.165733	1.33586	PM	SM	467.302	468.309	1	13.7262	x			x	M+H, M+Na	C29H41NO4	36.4	0	-3.98239	86.638	C08007	Buprenorphine				HMDB0015057	Buprenorphine		A derivative of the opioid alkaloid thebaine that is a more potent and longer lasting analgesic than morphine. It appears to act as a partial agonist at mu and kappa opioid receptors and as an antagonist at delta receptors. The lack of delta-agonist activity has been suggested to account for the observation that buprenorphine tolerance may not develop with chronic use. [PubChem]	Buprenophine|Buprenorfina [INN-Spanish]|Buprenorphinum [INN-Latin]	Phenanthrenes and derivatives							828.897	1120.4	951.733	1449.29	1195.03	1583.86	1305.3	1727.22
13.73_467.3017n	HMDB0061691	1-Heptadecanoylglycerophosphoethanolamine		0.0867498	0.165733	1.33586	PM	SM	467.302	468.309	1	13.7262	x			x	M+H, M+Na	C22H46NO7P	38.3	0	1.08788	92.6725						HMDB0061691	1-Heptadecanoylglycerophosphoethanolamine	Food|Endogenous	1-Heptadecanoylglycerophosphoethanolamine is a phosphatidylethanolamine. It is a glycerophospholipid in which a phosphorylethanolamine moiety occupies a glycerol substitution site. As is the case with diacylglycerols, glycerophosphoethanolamines can have many different combinations of fatty acids of varying lengths and saturation attached at the C-1 and C-2 positions. PE(17:0/0:0), in particular,…	=""1-Heptadecanoyl-sn-glycero-3-phosphoethanolamine|PE(17:0/0:0)""	Glycerophospholipids	Glycerophosphoethanolamines						828.897	1120.4	951.733	1449.29	1195.03	1583.86	1305.3	1727.22
13.73_467.3017n	HMDB0062331	N-Arachidonoyl tyrosine		0.0867498	0.165733	1.33586	PM	SM	467.302	468.309	1	13.7262	x			x	M+H, M+Na	C29H41NO4	36.4	0	-3.98239	86.638						HMDB0062331	N-Arachidonoyl tyrosine		N-Arachidonoyl tyrosine is considered to be practically insoluble (in water) and acidic. N-Arachidonoyl tyrosine is a fatty amide lipid molecule		Carboxylic acids and derivatives	Amino acids, peptides, and analogues						828.897	1120.4	951.733	1449.29	1195.03	1583.86	1305.3	1727.22
18.05_340.2966n	HMDB0032476	Polyoxyethylene (600) monoricinoleate	*	0.00393223	0.0519428	1.34246	PM	SM	340.297	363.303	1	18.0468	x			x	M+H, M+Na	C21H40O3	36.5	0	-3.40068	86.5158						HMDB0032476	Polyoxyethylene (600) monoricinoleate	Endogenous|Food	Polyoxyethylene (600) mono- ricinoleate is used as a food additive [EAFUS] (""""EAFUS: Everything Added to Food in the United States. [http://www.eafus.com/]"""")	Peg-12 monoricinoleate|Peg-12 ricinoleate|Polyethylene glycol 600 monoricinoleate|Polyoxyethylene 600 monoricinoleate	Fatty Acyls	Fatty alcohols						54.9157	46.1977	51.3842	55.3715	66.4605	79.9471	68.8721	63.7762
18.05_340.2966n	7982761	2-oxo-heneicosanoic acid		0.00393223	0.0519428	1.34246	PM	SM	340.297	363.303	1	18.0468	x			x	M+H, M+Na	C21H40O3	36.5	0	-3.40068	86.5158													LMFA0106013			Fatty Acids and Conjugates [FA01]	Fatty Acyls [FA]	54.9157	46.1977	51.3842	55.3715	66.4605	79.9471	68.8721	63.7762
18.05_340.2966n	7982762	20-oxo-heneicosanoic acid		0.00393223	0.0519428	1.34246	PM	SM	340.297	363.303	1	18.0468	x			x	M+H, M+Na	C21H40O3	36.5	0	-3.40068	86.5158													LMFA0106013			Fatty Acids and Conjugates [FA01]	Fatty Acyls [FA]	54.9157	46.1977	51.3842	55.3715	66.4605	79.9471	68.8721	63.7762
18.05_340.2966n	7982763	3-oxo-heneicosanoic acid		0.00393223	0.0519428	1.34246	PM	SM	340.297	363.303	1	18.0468	x			x	M+H, M+Na	C21H40O3	36.5	0	-3.40068	86.5158													LMFA0106013			Fatty Acids and Conjugates [FA01]	Fatty Acyls [FA]	54.9157	46.1977	51.3842	55.3715	66.4605	79.9471	68.8721	63.7762
18.05_340.2966n	7982764	5-oxo-heneicosanoic acid		0.00393223	0.0519428	1.34246	PM	SM	340.297	363.303	1	18.0468	x			x	M+H, M+Na	C21H40O3	36.5	0	-3.40068	86.5158													LMFA0106013			Fatty Acids and Conjugates [FA01]	Fatty Acyls [FA]	54.9157	46.1977	51.3842	55.3715	66.4605	79.9471	68.8721	63.7762
18.13_523.3649n	HMDB0010384	LysoPC(18:0)	*	0.0172653	0.0910875	1.41867	PM	SM	523.365	524.372	1	18.1342	x			x	M+H, M+Na	C26H54NO7P	57.9	99	2.19131	93.0023	[ C04230 ]	1-Acyl-sn-glycero-3-phosphocholine				HMDB0010384	LysoPC(18:0)	Endogenous|Food	LysoPC(18:0) is a lysophospholipid (LyP). It is a monoglycerophospholipid in which a phosphorylcholine moiety occupies a glycerol substitution site. Lysophosphatidylcholines can have different combinations of fatty acids of varying lengths and saturation attached at the C-1 (sn-1) position. Fatty acids containing 16, 18 and 20 carbons are the most common. LysoPC(18:0), in particular, consists of …	=""1-Stearoyl-glycero-3-phosphocholine|LPC(18:0)|LPC(18:0/0:0)|LyPC(18:0)|LyPC(18:0/0:0)|lysoPC a C18:0|LysoPC(18:0)|LysoPC(18:0/0:0)|Lysophosphatidylcholine(18:0)|Lysophosphatidylcholine(18:0/0:0)""	Glycerophospholipids	Glycerophosphocholines	LMGP01050026	1-octadecanoyl-sn-glycero-3-phosphocholine	LPC(18:0/0:0); 18:0 LYSO-PC; Stearin, 1-mono-, 3-(dihydrogen phosphate), monoester with choline hydroxide, inner salt, L-; 1-O-Stearoyl-sn-glycero-3-phosphocholine; 1-Octadecanoyl-sn-glycerol-3-phosphorylcholine; 1-Octadecanoyllysolecithin; 1-Stearoyl-sn-glycero-3-phosphocholine; 1-Stearoyl-sn-glycero-3-phosphorylcholine; 1-Stearoyl-sn-glycerol-3-phosphorylcholine	Glycerophosphocholines [GP01] (Monoacylglycerophosphocholines [GP0105])	Glycerophospholipids [GP]	1632.75	1779.27	2079.6	2366.68	2322.66	2675.1	2915.2	3235.37
18.13_523.3649n	14713899	=""PC(0:0/18:0)""		0.0172653	0.0910875	1.41867	PM	SM	523.365	524.372	1	18.1342	x			x	M+H, M+Na	C26H54NO7P	57.9	99	2.19131	93.0023													LMGP0105007			Glycerophosphocholines [GP01]	Glycerophospholipids [GP]	1632.75	1779.27	2079.6	2366.68	2322.66	2675.1	2915.2	3235.37
18.13_523.3649n	7983922	=""PC(18:0/0:0)""		0.0172653	0.0910875	1.41867	PM	SM	523.365	524.372	1	18.1342	x			x	M+H, M+Na	C26H54NO7P	57.9	99	2.19131	93.0023													LMGP0105002			Glycerophosphocholines [GP01]	Glycerophospholipids [GP]	1632.75	1779.27	2079.6	2366.68	2322.66	2675.1	2915.2	3235.37
18.13_523.3649n	HMDB0011128	=""LysoPC(0:0/18:0)""		0.0172653	0.0910875	1.41867	PM	SM	523.365	524.372	1	18.1342	x			x	M+H, M+Na	C26H54NO7P	57.9	99	2.19131	93.0023						HMDB0011128	=""LysoPC(0:0/18:0)""	Endogenous|Food	LysoPC(0:0/18:0) or LPC(0:0/18:0) is a lysophospholipid. The term 'lysophospholipid' (LPL) refers to any phospholipid that is missing one of its two O-acyl chains. Thus, LPLs have a free alcohol in either the sn-1 or sn-2 position. The prefix 'lyso-' comes from the fact that lysophospholipids were originally found to be hemolytic however it is now used to refer generally to phospholipids missing …	1-Hydroxy-2-Octadecanoyl-sn-glycero-3-phosphocholine|1-Hydroxy-2-stearoyl-sn-glycero-3-phosphocholine|Lysophosphatidylcholine|Stearoyl lysophosphatidylcholine	Glycerophospholipids	Glycerophosphocholines	LMGP01050076	2-octadecanoyl-sn-glycero-3-phosphocholine	Choline, hydroxide, dihydrogen phosphate, inner salt, 1-ester with 2-monostearin, L-	Glycerophosphocholines [GP01] (Monoacylglycerophosphocholines [GP0105])	Glycerophospholipids [GP]	1632.75	1779.27	2079.6	2366.68	2322.66	2675.1	2915.2	3235.37
18.13_523.3649n	7983809	=""PC(O-16:0/2:0)""		0.0172653	0.0910875	1.41867	PM	SM	523.365	524.372	1	18.1342	x			x	M+H, M+Na	C26H54NO7P	57.6	97.5	2.19131	93.0023													LMGP0102004			Glycerophosphocholines [GP01]	Glycerophospholipids [GP]	1632.75	1779.27	2079.6	2366.68	2322.66	2675.1	2915.2	3235.37
18.13_523.3649n	HMDB0062195	2-acetyl-1-alkyl-sn-glycero-3-phosphocholine		0.0172653	0.0910875	1.41867	PM	SM	523.365	524.372	1	18.1342	x			x	M+H, M+Na	C26H54NO7P	57.6	97.5	2.19131	93.0023						HMDB0062195	2-acetyl-1-alkyl-sn-glycero-3-phosphocholine	Food	2-acetyl-1-alkyl-sn-glycero-3-phosphocholine is also known as 1-O-Hexadecyl paf or 1-O-Hexadecyl-platelet-activating factor. 2-acetyl-1-alkyl-sn-glycero-3-phosphocholine is considered to be practically insoluble (in water) and acidic. 2-acetyl-1-alkyl-sn-glycero-3-phosphocholine is a glycerophosphocholine lipid molecule		Glycerophospholipids	Glycerophosphocholines						1632.75	1779.27	2079.6	2366.68	2322.66	2675.1	2915.2	3235.37
18.13_523.3649n	123062699	=""PE(21:0/0:0)""		0.0172653	0.0910875	1.41867	PM	SM	523.365	524.372	1	18.1342	x			x	M+H, M+Na	C26H54NO7P	57.5	97	2.19131	93.0023													LMGP0205002			Glycerophosphoethanolamines [GP02]	Glycerophospholipids [GP]	1632.75	1779.27	2079.6	2366.68	2322.66	2675.1	2915.2	3235.37
18.13_523.3649n	=""19420-57-6""	1-Stearoyl-2-hydroxy-sn-glycero-3-phosphocholine		0.0172653	0.0910875	1.41867	PM	SM	523.365	524.372	1	18.1342	x			x	M+H, M+Na	C26H54NO7P	56.4	91.7	2.19131	93.0023																		1632.75	1779.27	2079.6	2366.68	2322.66	2675.1	2915.2	3235.37
18.13_523.3649n	teNxip4cmULXCqI	1-Octadecanoyl-sn-glycero-3-phosphocholine		0.0172653	0.0910875	1.41867	PM	SM	523.365	524.372	1	18.1342	x			x	M+H, M+Na	C26H54NO7P	52.4	71.6	2.19131	93.0023																		1632.75	1779.27	2079.6	2366.68	2322.66	2675.1	2915.2	3235.37
18.13_523.3649n	=""74389-68-7""	PAF C-16		0.0172653	0.0910875	1.41867	PM	SM	523.365	524.372	1	18.1342	x			x	M+H, M+Na	C26H54NO7P	50.1	60	2.19131	93.0023																		1632.75	1779.27	2079.6	2366.68	2322.66	2675.1	2915.2	3235.37
18.68_551.3955n	HMDB0010390	=""LysoPC(20:0/0:0)""	*	0.00313371	0.048778	1.46863	PM	SM	551.395	552.403	1	18.6761	x			x	M+H, M+Na	C28H58NO7P	37.5	0	0.713228	88.3633	[ C04230 ]	1-Acyl-sn-glycero-3-phosphocholine				HMDB0010390	LysoPC(20:0)	Endogenous|Food	LysoPC(20:0) is a lysophospholipid (LyP). It is a monoglycerophospholipid in which a phosphorylcholine moiety occupies a glycerol substitution site. Lysophosphatidylcholines can have different combinations of fatty acids of varying lengths and saturation attached at the C-1 (sn-1) position. Fatty acids containing 16, 18 and 20 carbons are the most common. LysoPC(20:0), in particular, consists of …	=""1-Arachidonyl-glycero-3-phosphocholine|LPC(20:0)|LPC(20:0/0:0)|LyPC(20:0)|LyPC(20:0/0:0)|LysoPC(20:0)|LysoPC(20:0/0:0)|Lysophosphatidylcholine(20:0)|Lysophosphatidylcholine(20:0/0:0)""	Glycerophospholipids	Glycerophosphocholines	LMGP01050045	1-eicosanoyl-sn-glycero-3-phosphocholine		Glycerophosphocholines [GP01] (Monoacylglycerophosphocholines [GP0105])	Glycerophospholipids [GP]	314.593	297.207	336.813	345.165	398.708	444.372	502.167	554.839
18.68_551.3955n	7983857	=""PC(O-18:0/2:0)""		0.00313371	0.048778	1.46863	PM	SM	551.395	552.403	1	18.6761	x			x	M+H, M+Na	C28H58NO7P	56.8	96.3	0.713228	88.3633													LMGP0102009			Glycerophosphocholines [GP01]	Glycerophospholipids [GP]	314.593	297.207	336.813	345.165	398.708	444.372	502.167	554.839
18.68_551.3955n	=""74389-69-8""	1-Octadecyl-2-acetyl-sn-glycero-3-phosphocholine		0.00313371	0.048778	1.46863	PM	SM	551.395	552.403	1	18.6761	x			x	M+H, M+Na	C28H58NO7P	38.3	3.98	0.713228	88.3633																		314.593	297.207	336.813	345.165	398.708	444.372	502.167	554.839
18.68_551.3955n	7983835	=""PC(O-16:0/4:0)""		0.00313371	0.048778	1.46863	PM	SM	551.395	552.403	1	18.6761	x			x	M+H, M+Na	C28H58NO7P	37.5	0	0.713228	88.3633													LMGP0102007			Glycerophosphocholines [GP01]	Glycerophospholipids [GP]	314.593	297.207	336.813	345.165	398.708	444.372	502.167	554.839
18.68_551.3955n	7983941	=""PC(20:0/0:0)""		0.00313371	0.048778	1.46863	PM	SM	551.395	552.403	1	18.6761	x			x	M+H, M+Na	C28H58NO7P	37.5	0	0.713228	88.3633													LMGP0105004			Glycerophosphocholines [GP01]	Glycerophospholipids [GP]	314.593	297.207	336.813	345.165	398.708	444.372	502.167	554.839
18.68_551.3955n	HMDB0015387	Aliskiren		0.00313371	0.048778	1.46863	PM	SM	551.395	552.403	1	18.6761	x			x	M+H, M+Na	C30H53N3O6	36.4	0	3.71182	86.1132						HMDB0015387	Aliskiren		Aliskiren is only found in individuals that have used or taken this drug. It is a renin inhibitor. It was approved by the U.S. Food and Drug Administration in 2007 for the treatment of hypertension.Renin is secreted by the kidney in response to decreases in blood volume and renal perfusion. Renin cleaves angiotensinogen to form the inactive decapeptide angiotensin I (Ang I). Ang I is converted to…	Rasilez|SPP 100	Carboxylic acids and derivatives	Amino acids, peptides, and analogues						314.593	297.207	336.813	345.165	398.708	444.372	502.167	554.839
16.56_524.2218n	HMDB0037083	(8R,8'R)-Secoisolariciresinol 9-glucoside	*	0.0444797	0.136221	1.65176	PM	SM	524.222	507.219	1	16.5563	x			x	M+H-H2O, M+H	C26H36O11	34.7	0	-7.50831	82.0126						HMDB0037083	(8R,8'R)-Secoisolariciresinol 9-glucoside	Food	(8R,8'R)-Secoisolariciresinol 9-glucoside is found in alcoholic beverages. (8R,8'R)-Secoisolariciresinol 9-glucoside is a constituent of Pinus sylvestris (Scotch pine), Riesling wine and nettles.		Lignan glycosides							86.5982	96.994	48.5145	59.9123	154.625	136.91	98.5033	92.3081
16.56_524.2218n	HMDB0035603	Mascaroside		0.0444797	0.136221	1.65176	PM	SM	524.222	507.219	1	16.5563	x			x	M+H-H2O, M+H	C26H36O11	34.7	0	-7.50831	82.0126	C09132	Mascaroside				HMDB0035603	Mascaroside	Endogenous|Food	Mascaroside is found in coffee and coffee products. Mascaroside is a bitter principle from green beans of Malagasy coffee (Coffea vianneyi	Mascaroside	Naphthofurans							86.5982	96.994	48.5145	59.9123	154.625	136.91	98.5033	92.3081
16.56_524.2218n	HMDB0036903	Gibberellin A38 glucosyl ester		0.0444797	0.136221	1.65176	PM	SM	524.222	507.219	1	16.5563	x			x	M+H-H2O, M+H	C26H36O11	34.7	0	-7.50831	82.0126						HMDB0036903	Gibberellin A38 glucosyl ester	Endogenous|Food	Gibberellin A38 glucosyl ester is found in pulses. Gibberellin A38 glucosyl ester is isolated from Phaseolus vulgaris (French bean).		Prenol lipids	Terpene glycosides						86.5982	96.994	48.5145	59.9123	154.625	136.91	98.5033	92.3081
20.94_192.1517n	HMDB0037139	4-(2,6,6-Trimethyl-1,3-cyclohexadien-1-yl)-2-butanone	*	0.0486164	0.137694	3.286	PM	SM	192.152	175.148	1	20.9359	x			x	M+H-H2O, M+H	C13H20O	38	0	1.29824	91.6044						HMDB0037139	4-(2,6,6-Trimethyl-1,3-cyclohexadien-1-yl)-2-butanone	Endogenous|Food	4-(2,6,6-Trimethyl-1,3-cyclohexadien-1-yl)-2-butanone is found in fruits. 4-(2,6,6-Trimethyl-1,3-cyclohexadien-1-yl)-2-butanone is a flavouring ingredient. 4-(2,6,6-Trimethyl-1,3-cyclohexadien-1-yl)-2-butanone is present in cooked raspberries.	4-(2,6,6-Trimethyl cyclohexa-1,3-dienyl) butane-2-one|4-(2,6,6-Trimethyl-1,3-cyclohexadien-1-yl)-2-Butanone|4-(2,6,6-Trimethyl-1,3-cyclohexadien-1-yl)butan-2-one|4-(2,6,6-Trimethylcyclohexa-1,3-dienyl)butan-2-one|7,8-Dihydro-3,4-dehydro-b-ionone|Dehydrodihydroionone|Dihydrodehydro-beta-ionone|FEMA 3447	Prenol lipids	Sesquiterpenoids						7.47733	7.04044	20.5258	24.736	76.875	73.8834	23.0909	22.5863
20.94_192.1517n	332976279	(2E,4Z,7Z)-2,4,7-Tridecatrienal		0.0486164	0.137694	3.286	PM	SM	192.152	175.148	1	20.9359	x			x	M+H-H2O, M+H	C13H20O	38	0	1.29824	91.6044													LMFA0600025			Fatty aldehydes [FA06]	Fatty Acyls [FA]	7.47733	7.04044	20.5258	24.736	76.875	73.8834	23.0909	22.5863
20.94_192.1517n	7850490	2,4,7-tridecatrienal		0.0486164	0.137694	3.286	PM	SM	192.152	175.148	1	20.9359	x			x	M+H-H2O, M+H	C13H20O	38	0	1.29824	91.6044													LMFA0600007			Fatty aldehydes [FA06]	Fatty Acyls [FA]	7.47733	7.04044	20.5258	24.736	76.875	73.8834	23.0909	22.5863
20.94_192.1517n	HMDB0029820	2,6-Diisopropyl-3-methylphenol		0.0486164	0.137694	3.286	PM	SM	192.152	175.148	1	20.9359	x			x	M+H-H2O, M+H	C13H20O	38	0	1.29824	91.6044						HMDB0029820	2,6-Diisopropyl-3-methylphenol	Endogenous|Food	2,6-Diisopropyl-3-methylphenol is found in herbs and spices. 2,6-Diisopropyl-3-methylphenol is a constituent of essential oils of Spanish oregano (Coridothymus capitatus) and Origanum species	2,6-Diisopropyl-3-methyl-Phenol|2,6-Diisopropyl-m-cresol|2,6-Diisopropyl-m-cresol, 8CI|3-Methyl-2,6-bis(1-methylethyl)phenol, 9CI	Prenol lipids	Monoterpenoids						7.47733	7.04044	20.5258	24.736	76.875	73.8834	23.0909	22.5863
20.94_192.1517n	HMDB0029821	2,5-Diisopropyl-4-methylphenol		0.0486164	0.137694	3.286	PM	SM	192.152	175.148	1	20.9359	x			x	M+H-H2O, M+H	C13H20O	38	0	1.29824	91.6044						HMDB0029821	2,5-Diisopropyl-4-methylphenol	Endogenous|Food	2,5-Diisopropyl-4-methylphenol is found in herbs and spices. 2,5-Diisopropyl-4-methylphenol is a constituent of the essential oil of Coridothymus capitatus (Spanish oregano)	2,5-Diisopropyl-p-cresol, 8CI|4-Methyl-2,5-bis(1-methylethyl)phenol, 9CI|4-Methyl-2,5-diisopropylphenol	Prenol lipids	Monoterpenoids						7.47733	7.04044	20.5258	24.736	76.875	73.8834	23.0909	22.5863
20.94_192.1517n	HMDB0029822	2,5-Diisopropyl-3-methylphenol		0.0486164	0.137694	3.286	PM	SM	192.152	175.148	1	20.9359	x			x	M+H-H2O, M+H	C13H20O	38	0	1.29824	91.6044						HMDB0029822	2,5-Diisopropyl-3-methylphenol	Endogenous|Food	2,5-Diisopropyl-3-methylphenol is found in herbs and spices. 2,5-Diisopropyl-3-methylphenol is a constituent of the essential oil of Coridothymus capitatus (Spanish oregano)	2,5-Diisopropyl-m-cresol|3-Methyl-2,5-bis(1-methylethyl)phenol, 9CI	Prenol lipids	Monoterpenoids						7.47733	7.04044	20.5258	24.736	76.875	73.8834	23.0909	22.5863
20.94_192.1517n	HMDB0029823	2,4-Diisopropyl-5-methylphenol		0.0486164	0.137694	3.286	PM	SM	192.152	175.148	1	20.9359	x			x	M+H-H2O, M+H	C13H20O	38	0	1.29824	91.6044						HMDB0029823	2,4-Diisopropyl-5-methylphenol	Endogenous|Food	2,4-Diisopropyl-5-methylphenol is found in herbs and spices. 2,4-Diisopropyl-5-methylphenol is a constituent of the essential oil of Coridothymus capitatus (Spanish oregano)	1-Hydroxy-2,4,5-trimethylbenzene|2,4,5-Trimethyl-Phenol|2,4,5-Trimethylphenol|4,6-Diisopropyl-m-cresol|5-Hydroxypseudocumene|5-Methyl-2,4-bis(1-methylethyl)phenol, 9CI|Glutamic acid gamma-semialdehyde|Phenol, 5-methyl-2,4-diisopropyl|Pseudocumenol	Prenol lipids	Monoterpenoids						7.47733	7.04044	20.5258	24.736	76.875	73.8834	23.0909	22.5863
20.94_192.1517n	HMDB0029824	2,4-Diisopropyl-3-methylphenol		0.0486164	0.137694	3.286	PM	SM	192.152	175.148	1	20.9359	x			x	M+H-H2O, M+H	C13H20O	38	0	1.29824	91.6044						HMDB0029824	2,4-Diisopropyl-3-methylphenol	Endogenous|Food	2,4-Diisopropyl-3-methylphenol is found in herbs and spices. 2,4-Diisopropyl-3-methylphenol is a constituent of the essential oil of Coridothymus capitatus (Spanish oregano)	2,4-Diisopropyl-m-cresol|3-Methyl-2,4-bis(1-methylethyl)phenol, 9CI	Benzene and substituted derivatives	Cumenes						7.47733	7.04044	20.5258	24.736	76.875	73.8834	23.0909	22.5863
20.94_192.1517n	HMDB0029825	2,3-Diisopropyl-5-methylphenol		0.0486164	0.137694	3.286	PM	SM	192.152	175.148	1	20.9359	x			x	M+H-H2O, M+H	C13H20O	38	0	1.29824	91.6044						HMDB0029825	2,3-Diisopropyl-5-methylphenol	Endogenous|Food	2,3-Diisopropyl-5-methylphenol is found in herbs and spices. 2,3-Diisopropyl-5-methylphenol is a constituent of the essential oil of Coridothymus capitatus (Spanish oregano)	5,6-Diisopropyl-m-cresol|5-Methyl-2,3-bis(1-methylethyl)phenol, 9CI	Prenol lipids	Monoterpenoids						7.47733	7.04044	20.5258	24.736	76.875	73.8834	23.0909	22.5863
20.94_192.1517n	HMDB0031733	4-(4-Methyl-3-pentenyl)-3-cyclohexene-1-carboxaldehyde		0.0486164	0.137694	3.286	PM	SM	192.152	175.148	1	20.9359	x			x	M+H-H2O, M+H	C13H20O	38	0	1.29824	91.6044						HMDB0031733	4-(4-Methyl-3-pentenyl)-3-cyclohexene-1-carboxaldehyde	Endogenous|Food	4-(4-Methyl-3-pentenyl)-3-cyclohexene-1-carboxaldehyde is used in flavouring formulation	4-(4-Methyl-3-pentenyl)-3-cyclohexene-1-carbaldehyde	Prenol lipids	Monoterpenoids						7.47733	7.04044	20.5258	24.736	76.875	73.8834	23.0909	22.5863
20.94_192.1517n	HMDB0032498	Pseudoionone		0.0486164	0.137694	3.286	PM	SM	192.152	175.148	1	20.9359	x			x	M+H-H2O, M+H	C13H20O	38	0	1.29824	91.6044						HMDB0032498	Pseudoionone	Endogenous|Food	Pseudoionone is used as a food additive [EAFUS] (""""EAFUS: Everything Added to Food in the United States. [http://www.eafus.com/]"""")	(3E,5E)-6,10-Dimethyl-3,5,9-undecatrien-2-one|.psi.-ionone|2,6-Dimethyl hendeca-2,6,8-trien-10-one|2,6-Dimethylundeca-2,6,8-triene-10-one|3,5,9-Undecatrien-2-one, 6,10-dimethyl, #1|3,5,9-Undecatrien-2-one, 6,10-dimethyl, #2|3,5,9-Undecatrien-2-one, 6,10-dimethyl, #3|6,10-Dimethyl-(E,E)-3,5,9-Undecatrien-2-one|6,10-Dimethyl-3,5,9-Undecatrien-2-one|6,10-Dimethyl-3,5,9-undecatrien-2-one|6,10-Dimethy…	Prenol lipids	Monoterpenoids						7.47733	7.04044	20.5258	24.736	76.875	73.8834	23.0909	22.5863
20.94_192.1517n	HMDB0032541	4-(2,6,6-Trimethylcyclohex-1-enyl)but-2-en-4-one		0.0486164	0.137694	3.286	PM	SM	192.152	175.148	1	20.9359	x			x	M+H-H2O, M+H	C13H20O	38	0	1.29824	91.6044						HMDB0032541	4-(2,6,6-Trimethylcyclohex-1-enyl)but-2-en-4-one	Endogenous|Food	beta-Damascone is found in tea. beta-Damascone is a constituent of tea and rose oils.		Organooxygen compounds	Carbonyl compounds						7.47733	7.04044	20.5258	24.736	76.875	73.8834	23.0909	22.5863
20.94_192.1517n	HMDB0033545	(2E,4Z,7Z)-2,4,7-Tridecatrienal		0.0486164	0.137694	3.286	PM	SM	192.152	175.148	1	20.9359	x			x	M+H-H2O, M+H	C13H20O	38	0	1.29824	91.6044						HMDB0033545	(2E,4Z,7Z)-2,4,7-Tridecatrienal	Endogenous|Food	(2E,4Z,7Z)-2,4,7-Tridecatrienal is found in animal foods. (2E,4Z,7Z)-2,4,7-Tridecatrienal is a component of cooked chicken flavour. (2E,4Z,7Z)-2,4,7-Tridecatrienal is a flavouring ingredient.	(E,Z,Z)-2,4,7-Tridecatrienal|(E,Z,Z)-Trideca-2,4,7-trienal|2-trans, 4-cis, 7-cis-Tridecatrienal|2-trans,4-cis,7-cis-Tridecatrienal|FEMA 3638|trans,cis,cis-2,4,7-Tridecatrienal	Fatty Acyls	Fatty aldehydes	LMFA06000255	(2E,4E,7Z)-trideca-2,4,7-trienal		Fatty aldehydes [FA06]	Fatty Acyls [FA]	7.47733	7.04044	20.5258	24.736	76.875	73.8834	23.0909	22.5863
20.94_192.1517n	HMDB0034671	(E)-5,8-Megastigmadien-4-one		0.0486164	0.137694	3.286	PM	SM	192.152	175.148	1	20.9359	x			x	M+H-H2O, M+H	C13H20O	38	0	1.29824	91.6044						HMDB0034671	(E)-5,8-Megastigmadien-4-one	Endogenous|Food	(Z)-5,8-Megastigmadien-4-one is found in fruits. (Z)-5,8-Megastigmadien-4-one is a constituent of Passiflora edulis (passion fruit)		Organooxygen compounds	Carbonyl compounds						7.47733	7.04044	20.5258	24.736	76.875	73.8834	23.0909	22.5863
20.94_192.1517n	HMDB0034959	Edulan I		0.0486164	0.137694	3.286	PM	SM	192.152	175.148	1	20.9359	x			x	M+H-H2O, M+H	C13H20O	38	0	1.29824	91.6044						HMDB0034959	Edulan I	Food	Edulan II is found in fruits. Key flavour constituent in purple passion fruit (Passiflora edulis	Edulan I|Trans-edulan	Benzopyrans							7.47733	7.04044	20.5258	24.736	76.875	73.8834	23.0909	22.5863
20.94_192.1517n	HMDB0034979	gamma-Ionone		0.0486164	0.137694	3.286	PM	SM	192.152	175.148	1	20.9359	x			x	M+H-H2O, M+H	C13H20O	38	0	1.29824	91.6044						HMDB0034979	gamma-Ionone	Endogenous|Food	(S)-gamma-Ionone is found in fruits. (S)-gamma-Ionone is a constituent of Tamarindus indica (tamarind)	(3E)-4-(2,2-Dimethyl-6-methylenecyclohexyl)-3-buten-2-one|(3E)-4-(2,2-dimethyl-6-methylidenecyclohexyl)but-3-en-2-one|4-(2,2-Dimethyl-6-methylenecyclohexyl)-3-Buten-2-one|4-(2,2-Dimethyl-6-methylenecyclohexyl)-3-buten-2-one|4-(2,2-Dimethyl-6-methylenecyclohexyl)-3-buten-2-one, 9CI|4-(2-Methylene-6,6-dimethylcyclohexyl)-3-buten-2-one|FEMA 3175|g-Ionone|gamma-Ionon|gamma-Ionone|gamma-Lonone|laquo g…	Prenol lipids	Sesquiterpenoids						7.47733	7.04044	20.5258	24.736	76.875	73.8834	23.0909	22.5863
20.94_192.1517n	HMDB0035682	delta-Damascone		0.0486164	0.137694	3.286	PM	SM	192.152	175.148	1	20.9359	x			x	M+H-H2O, M+H	C13H20O	38	0	1.29824	91.6044						HMDB0035682	delta-Damascone	Endogenous|Food	(Â±)-trans,trans-delta-Damascone is a food flavouring and perfumery ingredien	D-Damascone|FEMA 3622	Organooxygen compounds	Carbonyl compounds						7.47733	7.04044	20.5258	24.736	76.875	73.8834	23.0909	22.5863
20.94_192.1517n	HMDB0035753	(R)-(E)-4,7-Megastigmadien-9-one		0.0486164	0.137694	3.286	PM	SM	192.152	175.148	1	20.9359	x			x	M+H-H2O, M+H	C13H20O	38	0	1.29824	91.6044						HMDB0035753	(R)-(E)-4,7-Megastigmadien-9-one	Endogenous|Food	(R)-(E)-4,7-Megastigmadien-9-one is a constituent of many essential oils. (R)-(E)-4,7-Megastigmadien-9-one is a flavouring agent with woody-violet fragrance	(+)-(6R)-alpha-Ionone|(+)-alpha-Ionone|(R)-(+)-alpha-Ionone|(R)-alpha-Ionone|(R-(E))-4-(2,6,6-Trimethyl-2-cyclohexen-1-yl)-3-buten-2-one|3-Buten-2-one, 4-(2,6,6-trimethyl-2-cyclohexen-1-yl)-, (R)-(+)- (8CI)|4-[(1R)-2,6,6-Trimethyl-2-cyclohexen-1-yl]-(3E)-3-Buten-2-one|Parmone	Prenol lipids	Sesquiterpenoids						7.47733	7.04044	20.5258	24.736	76.875	73.8834	23.0909	22.5863
20.94_192.1517n	HMDB0036022	Isospirene		0.0486164	0.137694	3.286	PM	SM	192.152	175.148	1	20.9359	x			x	M+H-H2O, M+H	C13H20O	38	0	1.29824	91.6044						HMDB0036022	Isospirene	Endogenous|Food	Isospirene is a fragrance ingredient with a blackcurrant-like arom	2,6,9,10-Tetramethyl-1-Oxaspiro(4.5)deca-3,6-diene|2,6,9,10-Tetramethyl-1-oxaspiro(4.5)deca-3,6-diene|Isospirene	Dihydrofurans							7.47733	7.04044	20.5258	24.736	76.875	73.8834	23.0909	22.5863
20.94_192.1517n	HMDB0036027	alpha-Damascone		0.0486164	0.137694	3.286	PM	SM	192.152	175.148	1	20.9359	x			x	M+H-H2O, M+H	C13H20O	38	0	1.29824	91.6044						HMDB0036027	alpha-Damascone	Endogenous|Food	alpha-Damascone is found in tea. Detected as minor constituent of black tea leaves (nearly racemic mixture	(S)-(E)-(-)-alpha-damascone|a-Damascone|Yiyeliangwanoside II	Organooxygen compounds	Carbonyl compounds						7.47733	7.04044	20.5258	24.736	76.875	73.8834	23.0909	22.5863
20.94_192.1517n	HMDB0036144	Cycloionone		0.0486164	0.137694	3.286	PM	SM	192.152	175.148	1	20.9359	x			x	M+H-H2O, M+H	C13H20O	38	0	1.29824	91.6044						HMDB0036144	Cycloionone	Endogenous|Food	Cycloionone is found in alcoholic beverages. Cycloionone is present in cognac. Cycloionone is a food flavouring ingredien	2,5,5,8a-Tetramethyl-6,7,8,8a-tetrahydro-5H-1-benzopyran|6,7,8,8a-Tetrahydro-2,5,5,8a-tetramethyl-(5H)-1-benzopyran|6,7,8,8a-Tetrahydro-2,5,5,8a-tetramethyl-5H-1-Benzopyran|6,7,8,8a-Tetrahydro-2,5,8a-tetramethyl-5H-Benzopyran|Cycloionone|FEMA 3822	Pyrans							7.47733	7.04044	20.5258	24.736	76.875	73.8834	23.0909	22.5863
20.94_192.1517n	HMDB0036565	beta-Ionone		0.0486164	0.137694	3.286	PM	SM	192.152	175.148	1	20.9359	x			x	M+H-H2O, M+H	C13H20O	38	0	1.29824	91.6044	C12287	beta-Ionone				HMDB0036565	beta-Ionone	Endogenous|Food	beta-Ionone is found in carrot. beta-Ionone is found in many essential oils including oil of Boronia megastigma (brown boronia) and commercial ionone. beta-Ionone is a flavouring agent	(3E)-4-(2,6,6-Trimethyl-1-cyclohexen-1-yl)-3-buten-2-one|(3E)-4-(2,6,6-trimethylcyclohex-1-en-1-yl)but-3-en-2-one|(E)-beta -ionone|(E)-beta-ionone|4-(2,6,6-Trimethyl-1-cyclohexen-1-yl)-(E)-3-Buten-2-one|b-Ionone|beta -E-ionone|beta-E-Ionone|beta-Ionone|FEMA 2595|Ionone, beta|Trans-beta -ionone|Trans-beta-ionone|[E]-4-[2,6,6-trimethyl-1-cyclohexen-1-yl]-3-buten-2-one	Prenol lipids	Sesquiterpenoids						7.47733	7.04044	20.5258	24.736	76.875	73.8834	23.0909	22.5863
20.94_192.1517n	HMDB0036684	2,4,5,7alpha-Tetrahydro-1,4,4,7a-tetramethyl-1H-inden-2-ol		0.0486164	0.137694	3.286	PM	SM	192.152	175.148	1	20.9359	x			x	M+H-H2O, M+H	C13H20O	38	0	1.29824	91.6044						HMDB0036684	2,4,5,7alpha-Tetrahydro-1,4,4,7a-tetramethyl-1H-inden-2-ol	Endogenous|Food	2,4,5,7alpha-Tetrahydro-1,4,4,7a-tetramethyl-1H-inden-2-ol is found in fruits. 2,4,5,7alpha-Tetrahydro-1,4,4,7a-tetramethyl-1H-inden-2-ol is a constituent of quince fruit flavour (Cydonia oblonga).	2,2,6,7-Tetramethylbicyclo[4.3.0]nona-1(9),4-dien-8-ol	Organooxygen compounds	Alcohols and polyols						7.47733	7.04044	20.5258	24.736	76.875	73.8834	23.0909	22.5863
20.94_192.1517n	HMDB0036818	Vitispirane		0.0486164	0.137694	3.286	PM	SM	192.152	175.148	1	20.9359	x			x	M+H-H2O, M+H	C13H20O	38	0	1.29824	91.6044						HMDB0036818	Vitispirane	Endogenous|Food	Vitispirane is found in alcoholic beverages. Vitispirane is a constituent of the juice of wine grape (Vitis vinifera).	2,10,10-Trimethyl-6-methylidene-1-oxaspiro[4.5]dec-7-ene|6,9-Epoxy-3,5(13)-megastigmadiene	Tetrahydrofurans							7.47733	7.04044	20.5258	24.736	76.875	73.8834	23.0909	22.5863
20.94_192.1517n	HMDB0041615	Phenethyl isoamyl ether		0.0486164	0.137694	3.286	PM	SM	192.152	175.148	1	20.9359	x			x	M+H-H2O, M+H	C13H20O	38	0	1.29824	91.6044						HMDB0041615	Phenethyl isoamyl ether	Food	Phenethyl isoamyl ether is used in perfumes, household products and food flavouring [CCD].	2-Phenylethanol|3-Methylbutyl ether|Isoamyl phenethyl ether|Phenethyl isoamyl ether|[2-(3-Methylbutoxy)ethyl]benzene, 9CI	Benzene and substituted derivatives							7.47733	7.04044	20.5258	24.736	76.875	73.8834	23.0909	22.5863
20.94_192.1517n	HMDB0059883	alpha-Ionone		0.0486164	0.137694	3.286	PM	SM	192.152	175.148	1	20.9359	x			x	M+H-H2O, M+H	C13H20O	38	0	1.29824	91.6044	C12286	alpha-Ionone				HMDB0059883	alpha-Ionone	Food|Endogenous	alpha-Ionone belongs to the family of Monocyclic Monoterpenes. These are monoterpenes containing 1 ring in the isoprene chain	(3E)-4-(2,6,6-Trimethyl-2-cyclohexen-1-yl)-3-buten-2-on|(E)-4-(2,6,6-trimethylcyclohex-2-en-1-yl)but-3-en-2-one|(E)-alpha-Ionone|alpha-(E)-ionone|alpha-cyclocitrylideneacetone|alpha-Ionon|trans-alpha-Ionone	Prenol lipids	Sesquiterpenoids						7.47733	7.04044	20.5258	24.736	76.875	73.8834	23.0909	22.5863
2.30_541.0613n		Cyclic adenosine diphosphate ribose	*	0.0995808	0.178701	-1.4427	SM	PM	541.061	564.051	1	2.29507	x			x	M+H, M+Na	C15H21N5O13P2	36.8	0	0.38361	84.35																		41.7896	29.5019	37.6461	48.7882	16.0131	31.5607	27.9735	33.7793
2.30_541.0613n	Cyclic adenosine diphosphate ribose 26693			0.0995808	0.178701	-1.4427	SM	PM	541.061	564.051	1	2.29507	x			x	M+H, M+Na	C15H21N5O13P2	36.8	0	0.381784	84.35																		41.7896	29.5019	37.6461	48.7882	16.0131	31.5607	27.9735	33.7793
2.30_541.0613n	Cyclic adenosine diphosphate ribose 26694			0.0995808	0.178701	-1.4427	SM	PM	541.061	564.051	1	2.29507	x			x	M+H, M+Na	C15H21N5O13P2	36.8	0	0.381784	84.35																		41.7896	29.5019	37.6461	48.7882	16.0131	31.5607	27.9735	33.7793
2.30_541.0613n	Cyclic adenosine diphosphate ribose 26695			0.0995808	0.178701	-1.4427	SM	PM	541.061	564.051	1	2.29507	x			x	M+H, M+Na	C15H21N5O13P2	36.8	0	0.381784	84.35																		41.7896	29.5019	37.6461	48.7882	16.0131	31.5607	27.9735	33.7793
16.38_509.3484n	HMDB0011511	=""LysoPE(20:0/0:0)""	*	0.0441513	0.136221	1.48919	PM	SM	509.348	510.356	1	16.3816	x			x	M+H, M+Na	C25H52NO7P	37.6	0	0.533242	88.611						HMDB0011511	=""LysoPE(20:0/0:0)""	Food|Endogenous	LysoPE(20:0/0:0) is a lysophosphatidylethanolamine or a lysophospholipid. The term 'lysophospholipid' (LPL) refers to any phospholipid that is missing one of its two O-acyl chains. Thus, LPLs have a free alcohol in either the sn-1 or sn-2 position. The prefix 'lyso-' comes from the fact that lysophospholipids were originally found to be hemolytic however it is now used to refer generally to phosp…	=""1-Arachidonyl-2-hydroxy-sn-glycero-3-phosphoethanolamine|Eicosanoyl-lysophosphatidylethanolamine|LPE(20:0)|LPE(20:0/0:0)|Lyso-PE(20:0)|Lyso-PE(20:0/0:0)|LysoPE(20:0)|LysoPE(20:0/0:0)|Lysophosphatidylethanolamine(20:0)|Lysophosphatidylethanolamine(20:0/	Glycerophospholipids	Glycerophosphoethanolamines						297.794	407.293	357.032	535.469	474.609	642.535	519.16	742.807
16.38_509.3484n	123062685	=""PE(20:0/0:0)""		0.0441513	0.136221	1.48919	PM	SM	509.348	510.356	1	16.3816	x			x	M+H, M+Na	C25H52NO7P	37.6	0	0.533242	88.611													LMGP0205001			Glycerophosphoethanolamines [GP02]	Glycerophospholipids [GP]	297.794	407.293	357.032	535.469	474.609	642.535	519.16	742.807
16.38_509.3484n	332977138	=""LysoPE(0:0/20:0)""		0.0441513	0.136221	1.48919	PM	SM	509.348	510.356	1	16.3816	x			x	M+H, M+Na	C25H52NO7P	37.6	0	0.533242	88.611													LMGP0205004			Glycerophosphoethanolamines [GP02]	Glycerophospholipids [GP]	297.794	407.293	357.032	535.469	474.609	642.535	519.16	742.807
16.38_509.3484n	7983767	=""PC(O-1:0/16:0)""		0.0441513	0.136221	1.48919	PM	SM	509.348	510.356	1	16.3816	x			x	M+H, M+Na	C25H52NO7P	37.6	0	0.533242	88.611													LMGP0102000			Glycerophosphocholines [GP01]	Glycerophospholipids [GP]	297.794	407.293	357.032	535.469	474.609	642.535	519.16	742.807
16.38_509.3484n	7983787	=""PC(O-15:0/2:0)""		0.0441513	0.136221	1.48919	PM	SM	509.348	510.356	1	16.3816	x			x	M+H, M+Na	C25H52NO7P	37.6	0	0.533242	88.611													LMGP0102002			Glycerophosphocholines [GP01]	Glycerophospholipids [GP]	297.794	407.293	357.032	535.469	474.609	642.535	519.16	742.807
16.38_509.3484n	7983791	=""PC(O-16:0/1:0)""		0.0441513	0.136221	1.48919	PM	SM	509.348	510.356	1	16.3816	x			x	M+H, M+Na	C25H52NO7P	37.6	0	0.533242	88.611													LMGP0102002			Glycerophosphocholines [GP01]	Glycerophospholipids [GP]	297.794	407.293	357.032	535.469	474.609	642.535	519.16	742.807
16.38_509.3484n	7983920	=""PC(17:0/0:0)""		0.0441513	0.136221	1.48919	PM	SM	509.348	510.356	1	16.3816	x			x	M+H, M+Na	C25H52NO7P	37.6	0	0.533242	88.611													LMGP0105002			Glycerophosphocholines [GP01]	Glycerophospholipids [GP]	297.794	407.293	357.032	535.469	474.609	642.535	519.16	742.807
16.38_509.3484n	HMDB0011481	=""LysoPE(0:0/20:0)""		0.0441513	0.136221	1.48919	PM	SM	509.348	510.356	1	16.3816	x			x	M+H, M+Na	C25H52NO7P	37.6	0	0.533242	88.611						HMDB0011481	=""LysoPE(0:0/20:0)""	Food|Endogenous	LysoPE(0:0/20:0) is a lysophosphatidylethanolamine or a lysophospholipid. The term 'lysophospholipid' (LPL) refers to any phospholipid that is missing one of its two O-acyl chains. Thus, LPLs have a free alcohol in either the sn-1 or sn-2 position. The prefix 'lyso-' comes from the fact that lysophospholipids were originally found to be hemolytic however it is now used to refer generally to phosp…	=""1-Hydroxy-2-arachidonyl-sn-glycero-3-phosphoethanolamine|Eicosanoyl-lysophosphatidylethanolamine|LPE(0:0/20:0)|LPE(20:0)|Lyso-PE(0:0/20:0)|Lyso-PE(20:0)|LysoPE(0:0/20:0)|LysoPE(20:0)|Lysophosphatidylethanolamine(0:0/20:0)|Lysophosphatidylethanolamine(2	Glycerophospholipids	Glycerophosphoethanolamines	LMGP02050045	(2-aminoethoxy)[(2R)-3-hydroxy-2-(icosanoyloxy)propoxy]phosphinic acid		Glycerophosphoethanolamines [GP02] (Monoacylglycerophosphoethanolamines [GP0205])	Glycerophospholipids [GP]	297.794	407.293	357.032	535.469	474.609	642.535	519.16	742.807
16.38_509.3484n	HMDB0012108	LysoPC(17:0)		0.0441513	0.136221	1.48919	PM	SM	509.348	510.356	1	16.3816	x			x	M+H, M+Na	C25H52NO7P	37.6	0	0.533242	88.611	[ C04230 ]	1-Acyl-sn-glycero-3-phosphocholine				HMDB0012108	LysoPC(17:0)	Endogenous|Food	LysoPC(17:0) is a lysophospholipid (LyP). It is a monoglycerophospholipid in which a phosphorylcholine moiety occupies a glycerol substitution site. Lysophosphatidylcholines can have different combinations of fatty acids of varying lengths and saturation attached at the C-1 (sn-1) position. Fatty acids containing 16, 18 and 20 carbons are the most common. LysoPC(17:0), in particular, consists of …	=""1-Heptadecanoyl-glycero-3-phosphocholine|LPC(17:0)|LPC(17:0/0:0)|LyPC(17:0)|LyPC(17:0/0:0)|lysoPC a C17:0|LysoPC(17:0)|LysoPC(17:0/0:0)|Lysophosphatidylcholine(17:0)|Lysophosphatidylcholine(17:0/0:0)""	Glycerophospholipids	Glycerophosphocholines	LMGP01050024	1-heptadecanoyl-sn-glycero-3-phosphocholine		Glycerophosphocholines [GP01] (Monoacylglycerophosphocholines [GP0105])	Glycerophospholipids [GP]	297.794	407.293	357.032	535.469	474.609	642.535	519.16	742.807
1.69_656.1170n	HMDB0039103	Gossypetin 8-glucuronide 3-glucoside	*	0.0101393	0.0748446	-1.71407	SM	PM	656.117	657.124	1	1.68942	x			x	M+H, M+Na	C27H28O19	33.2	0	-8.3745	75.4275						HMDB0039103	Gossypetin 8-glucuronide 3-glucoside	Endogenous|Food	Gossypetin 8-glucuronide 3-glucoside is found in green vegetables. Gossypetin 8-glucuronide 3-glucoside is isolated from leaves of mallow (Malva sylvestris).		Flavonoids	Flavonoid glycosides						38.1009	21.2998	27.7151	25.4195	14.4486	17.4408	19.3393	14.4253
1.69_656.1170n	85296863	Gossypetin 3-glucuronide-8-glucoside		0.0101393	0.0748446	-1.71407	SM	PM	656.117	657.124	1	1.68942	x			x	M+H, M+Na	C27H28O19	33.2	0	-8.3745	75.4275													LMPK1211320			Flavonoids [PK12]	Polyketides [PK]	38.1009	21.2998	27.7151	25.4195	14.4486	17.4408	19.3393	14.4253
1.69_656.1170n	HMDB0125236	6-[5-(5,7-dihydroxy-4-oxo-3-{[3,4,5-trihydroxy-6-(hydroxymethyl)oxan-2-yl]oxy}-4H-chromen-2-yl)-2,3-dihydroxyphenoxy]-3,4,5-trihydroxyoxane-2-carboxylic acid		0.0101393	0.0748446	-1.71407	SM	PM	656.117	657.124	1	1.68942	x			x	M+H, M+Na	C27H28O19	33.2	0	-8.3745	75.4275						HMDB0125236	6-[5-(5,7-dihydroxy-4-oxo-3-{[3,4,5-trihydroxy-6-(hydroxymethyl)oxan-2-yl]oxy}-4H-chromen-2-yl)-2,3-dihydroxyphenoxy]-3,4,5-trihydroxyoxane-2-carboxylic acid	Endogenous	6-[5-(5,7-dihydroxy-4-oxo-3-{[3,4,5-trihydroxy-6-(hydroxymethyl)oxan-2-yl]oxy}-4h-chromen-2-yl)-2,3-dihydroxyphenoxy]-3,4,5-trihydroxyoxane-2-carboxylic acid is a predicted metabolite generated by BioTransformerÂ¹ that is produced by the metabolism of 5,7-dihydroxy-3-{[3,4,5-trihydroxy-6-(hydroxymethyl)oxan-2-yl]oxy}-2-(3,4,5-trihydroxyphenyl)-4h-chromen-4-one. It is generated by UDP-glucuronosyl…		Flavonoids	Flavonoid glycosides						38.1009	21.2998	27.7151	25.4195	14.4486	17.4408	19.3393	14.4253
1.69_656.1170n	HMDB0125237	6-[4-(5,7-dihydroxy-4-oxo-3-{[3,4,5-trihydroxy-6-(hydroxymethyl)oxan-2-yl]oxy}-4H-chromen-2-yl)-2,6-dihydroxyphenoxy]-3,4,5-trihydroxyoxane-2-carboxylic acid		0.0101393	0.0748446	-1.71407	SM	PM	656.117	657.124	1	1.68942	x			x	M+H, M+Na	C27H28O19	33.2	0	-8.3745	75.4275						HMDB0125237	6-[4-(5,7-dihydroxy-4-oxo-3-{[3,4,5-trihydroxy-6-(hydroxymethyl)oxan-2-yl]oxy}-4H-chromen-2-yl)-2,6-dihydroxyphenoxy]-3,4,5-trihydroxyoxane-2-carboxylic acid	Endogenous	6-[4-(5,7-dihydroxy-4-oxo-3-{[3,4,5-trihydroxy-6-(hydroxymethyl)oxan-2-yl]oxy}-4h-chromen-2-yl)-2,6-dihydroxyphenoxy]-3,4,5-trihydroxyoxane-2-carboxylic acid is a predicted metabolite generated by BioTransformerÂ¹ that is produced by the metabolism of 5,7-dihydroxy-3-{[3,4,5-trihydroxy-6-(hydroxymethyl)oxan-2-yl]oxy}-2-(3,4,5-trihydroxyphenyl)-4h-chromen-4-one. It is generated by UDP-glucuronosyl…		Flavonoids	Flavonoid glycosides						38.1009	21.2998	27.7151	25.4195	14.4486	17.4408	19.3393	14.4253
1.69_656.1170n	HMDB0125238	3,4,5-trihydroxy-6-[(7-hydroxy-4-oxo-3-{[3,4,5-trihydroxy-6-(hydroxymethyl)oxan-2-yl]oxy}-2-(3,4,5-trihydroxyphenyl)-4H-chromen-5-yl)oxy]oxane-2-carboxylic acid		0.0101393	0.0748446	-1.71407	SM	PM	656.117	657.124	1	1.68942	x			x	M+H, M+Na	C27H28O19	33.2	0	-8.3745	75.4275						HMDB0125238	3,4,5-trihydroxy-6-[(7-hydroxy-4-oxo-3-{[3,4,5-trihydroxy-6-(hydroxymethyl)oxan-2-yl]oxy}-2-(3,4,5-trihydroxyphenyl)-4H-chromen-5-yl)oxy]oxane-2-carboxylic acid	Endogenous	3,4,5-trihydroxy-6-[(7-hydroxy-4-oxo-3-{[3,4,5-trihydroxy-6-(hydroxymethyl)oxan-2-yl]oxy}-2-(3,4,5-trihydroxyphenyl)-4h-chromen-5-yl)oxy]oxane-2-carboxylic acid is a predicted metabolite generated by BioTransformerÂ¹ that is produced by the metabolism of 5,7-dihydroxy-3-{[3,4,5-trihydroxy-6-(hydroxymethyl)oxan-2-yl]oxy}-2-(3,4,5-trihydroxyphenyl)-4h-chromen-4-one. It is generated by UDP-glucurono…		Flavonoids	Flavonoid glycosides						38.1009	21.2998	27.7151	25.4195	14.4486	17.4408	19.3393	14.4253
1.69_656.1170n	HMDB0125239	3,4,5-trihydroxy-6-[(5-hydroxy-4-oxo-3-{[3,4,5-trihydroxy-6-(hydroxymethyl)oxan-2-yl]oxy}-2-(3,4,5-trihydroxyphenyl)-4H-chromen-7-yl)oxy]oxane-2-carboxylic acid		0.0101393	0.0748446	-1.71407	SM	PM	656.117	657.124	1	1.68942	x			x	M+H, M+Na	C27H28O19	33.2	0	-8.3745	75.4275						HMDB0125239	3,4,5-trihydroxy-6-[(5-hydroxy-4-oxo-3-{[3,4,5-trihydroxy-6-(hydroxymethyl)oxan-2-yl]oxy}-2-(3,4,5-trihydroxyphenyl)-4H-chromen-7-yl)oxy]oxane-2-carboxylic acid	Endogenous	3,4,5-trihydroxy-6-[(5-hydroxy-4-oxo-3-{[3,4,5-trihydroxy-6-(hydroxymethyl)oxan-2-yl]oxy}-2-(3,4,5-trihydroxyphenyl)-4h-chromen-7-yl)oxy]oxane-2-carboxylic acid is a predicted metabolite generated by BioTransformerÂ¹ that is produced by the metabolism of 5,7-dihydroxy-3-{[3,4,5-trihydroxy-6-(hydroxymethyl)oxan-2-yl]oxy}-2-(3,4,5-trihydroxyphenyl)-4h-chromen-4-one. It is generated by UDP-glucurono…		Flavonoids	Flavonoid glycosides						38.1009	21.2998	27.7151	25.4195	14.4486	17.4408	19.3393	14.4253
1.69_656.1170n	HMDB0129435	3,4,5-trihydroxy-6-[2-hydroxy-4-(3,5,6-trihydroxy-4-oxo-7-{[3,4,5-trihydroxy-6-(hydroxymethyl)oxan-2-yl]oxy}-4H-chromen-2-yl)phenoxy]oxane-2-carboxylic acid		0.0101393	0.0748446	-1.71407	SM	PM	656.117	657.124	1	1.68942	x			x	M+H, M+Na	C27H28O19	33.2	0	-8.3745	75.4275						HMDB0129435	3,4,5-trihydroxy-6-[2-hydroxy-4-(3,5,6-trihydroxy-4-oxo-7-{[3,4,5-trihydroxy-6-(hydroxymethyl)oxan-2-yl]oxy}-4H-chromen-2-yl)phenoxy]oxane-2-carboxylic acid	Endogenous	3,4,5-trihydroxy-6-[2-hydroxy-4-(3,5,6-trihydroxy-4-oxo-7-{[3,4,5-trihydroxy-6-(hydroxymethyl)oxan-2-yl]oxy}-4h-chromen-2-yl)phenoxy]oxane-2-carboxylic acid is a predicted metabolite generated by BioTransformerÂ¹ that is produced by the metabolism of 2-(3,4-dihydroxyphenyl)-3,5,6-trihydroxy-7-{[3,4,5-trihydroxy-6-(hydroxymethyl)oxan-2-yl]oxy}-4h-chromen-4-one. It is generated by UDP-glucuronosylt…		Flavonoids	Flavonoid glycosides						38.1009	21.2998	27.7151	25.4195	14.4486	17.4408	19.3393	14.4253
1.69_656.1170n	HMDB0129436	3,4,5-trihydroxy-6-[2-hydroxy-5-(3,5,6-trihydroxy-4-oxo-7-{[3,4,5-trihydroxy-6-(hydroxymethyl)oxan-2-yl]oxy}-4H-chromen-2-yl)phenoxy]oxane-2-carboxylic acid		0.0101393	0.0748446	-1.71407	SM	PM	656.117	657.124	1	1.68942	x			x	M+H, M+Na	C27H28O19	33.2	0	-8.3745	75.4275						HMDB0129436	3,4,5-trihydroxy-6-[2-hydroxy-5-(3,5,6-trihydroxy-4-oxo-7-{[3,4,5-trihydroxy-6-(hydroxymethyl)oxan-2-yl]oxy}-4H-chromen-2-yl)phenoxy]oxane-2-carboxylic acid	Endogenous	3,4,5-trihydroxy-6-[2-hydroxy-5-(3,5,6-trihydroxy-4-oxo-7-{[3,4,5-trihydroxy-6-(hydroxymethyl)oxan-2-yl]oxy}-4h-chromen-2-yl)phenoxy]oxane-2-carboxylic acid is a predicted metabolite generated by BioTransformerÂ¹ that is produced by the metabolism of 2-(3,4-dihydroxyphenyl)-3,5,6-trihydroxy-7-{[3,4,5-trihydroxy-6-(hydroxymethyl)oxan-2-yl]oxy}-4h-chromen-4-one. It is generated by UDP-glucuronosylt…		Flavonoids	Flavonoid glycosides						38.1009	21.2998	27.7151	25.4195	14.4486	17.4408	19.3393	14.4253
1.69_656.1170n	HMDB0129437	6-{[2-(3,4-dihydroxyphenyl)-5,6-dihydroxy-4-oxo-7-{[3,4,5-trihydroxy-6-(hydroxymethyl)oxan-2-yl]oxy}-4H-chromen-3-yl]oxy}-3,4,5-trihydroxyoxane-2-carboxylic acid		0.0101393	0.0748446	-1.71407	SM	PM	656.117	657.124	1	1.68942	x			x	M+H, M+Na	C27H28O19	33.2	0	-8.3745	75.4275						HMDB0129437	6-{[2-(3,4-dihydroxyphenyl)-5,6-dihydroxy-4-oxo-7-{[3,4,5-trihydroxy-6-(hydroxymethyl)oxan-2-yl]oxy}-4H-chromen-3-yl]oxy}-3,4,5-trihydroxyoxane-2-carboxylic acid	Endogenous	6-{[2-(3,4-dihydroxyphenyl)-5,6-dihydroxy-4-oxo-7-{[3,4,5-trihydroxy-6-(hydroxymethyl)oxan-2-yl]oxy}-4h-chromen-3-yl]oxy}-3,4,5-trihydroxyoxane-2-carboxylic acid is a predicted metabolite generated by BioTransformerÂ¹ that is produced by the metabolism of 2-(3,4-dihydroxyphenyl)-3,5,6-trihydroxy-7-{[3,4,5-trihydroxy-6-(hydroxymethyl)oxan-2-yl]oxy}-4h-chromen-4-one. It is generated by UDP-glucuron…		Flavonoids	Flavonoid glycosides						38.1009	21.2998	27.7151	25.4195	14.4486	17.4408	19.3393	14.4253
1.69_656.1170n	HMDB0129438	6-{[2-(3,4-dihydroxyphenyl)-3,6-dihydroxy-4-oxo-7-{[3,4,5-trihydroxy-6-(hydroxymethyl)oxan-2-yl]oxy}-4H-chromen-5-yl]oxy}-3,4,5-trihydroxyoxane-2-carboxylic acid		0.0101393	0.0748446	-1.71407	SM	PM	656.117	657.124	1	1.68942	x			x	M+H, M+Na	C27H28O19	33.2	0	-8.3745	75.4275						HMDB0129438	6-{[2-(3,4-dihydroxyphenyl)-3,6-dihydroxy-4-oxo-7-{[3,4,5-trihydroxy-6-(hydroxymethyl)oxan-2-yl]oxy}-4H-chromen-5-yl]oxy}-3,4,5-trihydroxyoxane-2-carboxylic acid	Endogenous	6-{[2-(3,4-dihydroxyphenyl)-3,6-dihydroxy-4-oxo-7-{[3,4,5-trihydroxy-6-(hydroxymethyl)oxan-2-yl]oxy}-4h-chromen-5-yl]oxy}-3,4,5-trihydroxyoxane-2-carboxylic acid is a predicted metabolite generated by BioTransformerÂ¹ that is produced by the metabolism of 2-(3,4-dihydroxyphenyl)-3,5,6-trihydroxy-7-{[3,4,5-trihydroxy-6-(hydroxymethyl)oxan-2-yl]oxy}-4h-chromen-4-one. It is generated by UDP-glucuron…		Flavonoids	Flavonoid glycosides						38.1009	21.2998	27.7151	25.4195	14.4486	17.4408	19.3393	14.4253
1.69_656.1170n	HMDB0129439	6-{[2-(3,4-dihydroxyphenyl)-3,5-dihydroxy-4-oxo-7-{[3,4,5-trihydroxy-6-(hydroxymethyl)oxan-2-yl]oxy}-4H-chromen-6-yl]oxy}-3,4,5-trihydroxyoxane-2-carboxylic acid		0.0101393	0.0748446	-1.71407	SM	PM	656.117	657.124	1	1.68942	x			x	M+H, M+Na	C27H28O19	33.2	0	-8.3745	75.4275						HMDB0129439	6-{[2-(3,4-dihydroxyphenyl)-3,5-dihydroxy-4-oxo-7-{[3,4,5-trihydroxy-6-(hydroxymethyl)oxan-2-yl]oxy}-4H-chromen-6-yl]oxy}-3,4,5-trihydroxyoxane-2-carboxylic acid	Endogenous	6-{[2-(3,4-dihydroxyphenyl)-3,5-dihydroxy-4-oxo-7-{[3,4,5-trihydroxy-6-(hydroxymethyl)oxan-2-yl]oxy}-4h-chromen-6-yl]oxy}-3,4,5-trihydroxyoxane-2-carboxylic acid is a predicted metabolite generated by BioTransformerÂ¹ that is produced by the metabolism of 2-(3,4-dihydroxyphenyl)-3,5,6-trihydroxy-7-{[3,4,5-trihydroxy-6-(hydroxymethyl)oxan-2-yl]oxy}-4h-chromen-4-one. It is generated by UDP-glucuron…		Flavonoids	Flavonoid glycosides						38.1009	21.2998	27.7151	25.4195	14.4486	17.4408	19.3393	14.4253
20.73_192.1514n	HMDB0059883	alpha-Ionone	*	0.0476346	0.137694	3.6228	PM	SM	192.151	175.148	1	20.7261	x			x	M+H-H2O, M+H	C13H20O	38.2	0	0.12863	91.3406	C12286	alpha-Ionone				HMDB0059883	alpha-Ionone	Food|Endogenous	alpha-Ionone belongs to the family of Monocyclic Monoterpenes. These are monoterpenes containing 1 ring in the isoprene chain	(3E)-4-(2,6,6-Trimethyl-2-cyclohexen-1-yl)-3-buten-2-on|(E)-4-(2,6,6-trimethylcyclohex-2-en-1-yl)but-3-en-2-one|(E)-alpha-Ionone|alpha-(E)-ionone|alpha-cyclocitrylideneacetone|alpha-Ionon|trans-alpha-Ionone	Prenol lipids	Sesquiterpenoids						3.49761	5.79672	21.8417	22.9387	78.5503	69.6565	22.7326	24.9626
20.73_192.1514n	332976279	(2E,4Z,7Z)-2,4,7-Tridecatrienal		0.0476346	0.137694	3.6228	PM	SM	192.151	175.148	1	20.7261	x			x	M+H-H2O, M+H	C13H20O	38.2	0	0.12863	91.3406													LMFA0600025			Fatty aldehydes [FA06]	Fatty Acyls [FA]	3.49761	5.79672	21.8417	22.9387	78.5503	69.6565	22.7326	24.9626
20.73_192.1514n	7850490	2,4,7-tridecatrienal		0.0476346	0.137694	3.6228	PM	SM	192.151	175.148	1	20.7261	x			x	M+H-H2O, M+H	C13H20O	38.2	0	0.12863	91.3406													LMFA0600007			Fatty aldehydes [FA06]	Fatty Acyls [FA]	3.49761	5.79672	21.8417	22.9387	78.5503	69.6565	22.7326	24.9626
20.73_192.1514n	HMDB0029820	2,6-Diisopropyl-3-methylphenol		0.0476346	0.137694	3.6228	PM	SM	192.151	175.148	1	20.7261	x			x	M+H-H2O, M+H	C13H20O	38.2	0	0.12863	91.3406						HMDB0029820	2,6-Diisopropyl-3-methylphenol	Endogenous|Food	2,6-Diisopropyl-3-methylphenol is found in herbs and spices. 2,6-Diisopropyl-3-methylphenol is a constituent of essential oils of Spanish oregano (Coridothymus capitatus) and Origanum species	2,6-Diisopropyl-3-methyl-Phenol|2,6-Diisopropyl-m-cresol|2,6-Diisopropyl-m-cresol, 8CI|3-Methyl-2,6-bis(1-methylethyl)phenol, 9CI	Prenol lipids	Monoterpenoids						3.49761	5.79672	21.8417	22.9387	78.5503	69.6565	22.7326	24.9626
20.73_192.1514n	HMDB0029821	2,5-Diisopropyl-4-methylphenol		0.0476346	0.137694	3.6228	PM	SM	192.151	175.148	1	20.7261	x			x	M+H-H2O, M+H	C13H20O	38.2	0	0.12863	91.3406						HMDB0029821	2,5-Diisopropyl-4-methylphenol	Endogenous|Food	2,5-Diisopropyl-4-methylphenol is found in herbs and spices. 2,5-Diisopropyl-4-methylphenol is a constituent of the essential oil of Coridothymus capitatus (Spanish oregano)	2,5-Diisopropyl-p-cresol, 8CI|4-Methyl-2,5-bis(1-methylethyl)phenol, 9CI|4-Methyl-2,5-diisopropylphenol	Prenol lipids	Monoterpenoids						3.49761	5.79672	21.8417	22.9387	78.5503	69.6565	22.7326	24.9626
20.73_192.1514n	HMDB0029822	2,5-Diisopropyl-3-methylphenol		0.0476346	0.137694	3.6228	PM	SM	192.151	175.148	1	20.7261	x			x	M+H-H2O, M+H	C13H20O	38.2	0	0.12863	91.3406						HMDB0029822	2,5-Diisopropyl-3-methylphenol	Endogenous|Food	2,5-Diisopropyl-3-methylphenol is found in herbs and spices. 2,5-Diisopropyl-3-methylphenol is a constituent of the essential oil of Coridothymus capitatus (Spanish oregano)	2,5-Diisopropyl-m-cresol|3-Methyl-2,5-bis(1-methylethyl)phenol, 9CI	Prenol lipids	Monoterpenoids						3.49761	5.79672	21.8417	22.9387	78.5503	69.6565	22.7326	24.9626
20.73_192.1514n	HMDB0029823	2,4-Diisopropyl-5-methylphenol		0.0476346	0.137694	3.6228	PM	SM	192.151	175.148	1	20.7261	x			x	M+H-H2O, M+H	C13H20O	38.2	0	0.12863	91.3406						HMDB0029823	2,4-Diisopropyl-5-methylphenol	Endogenous|Food	2,4-Diisopropyl-5-methylphenol is found in herbs and spices. 2,4-Diisopropyl-5-methylphenol is a constituent of the essential oil of Coridothymus capitatus (Spanish oregano)	1-Hydroxy-2,4,5-trimethylbenzene|2,4,5-Trimethyl-Phenol|2,4,5-Trimethylphenol|4,6-Diisopropyl-m-cresol|5-Hydroxypseudocumene|5-Methyl-2,4-bis(1-methylethyl)phenol, 9CI|Glutamic acid gamma-semialdehyde|Phenol, 5-methyl-2,4-diisopropyl|Pseudocumenol	Prenol lipids	Monoterpenoids						3.49761	5.79672	21.8417	22.9387	78.5503	69.6565	22.7326	24.9626
20.73_192.1514n	HMDB0029824	2,4-Diisopropyl-3-methylphenol		0.0476346	0.137694	3.6228	PM	SM	192.151	175.148	1	20.7261	x			x	M+H-H2O, M+H	C13H20O	38.2	0	0.12863	91.3406						HMDB0029824	2,4-Diisopropyl-3-methylphenol	Endogenous|Food	2,4-Diisopropyl-3-methylphenol is found in herbs and spices. 2,4-Diisopropyl-3-methylphenol is a constituent of the essential oil of Coridothymus capitatus (Spanish oregano)	2,4-Diisopropyl-m-cresol|3-Methyl-2,4-bis(1-methylethyl)phenol, 9CI	Benzene and substituted derivatives	Cumenes						3.49761	5.79672	21.8417	22.9387	78.5503	69.6565	22.7326	24.9626
20.73_192.1514n	HMDB0029825	2,3-Diisopropyl-5-methylphenol		0.0476346	0.137694	3.6228	PM	SM	192.151	175.148	1	20.7261	x			x	M+H-H2O, M+H	C13H20O	38.2	0	0.12863	91.3406						HMDB0029825	2,3-Diisopropyl-5-methylphenol	Endogenous|Food	2,3-Diisopropyl-5-methylphenol is found in herbs and spices. 2,3-Diisopropyl-5-methylphenol is a constituent of the essential oil of Coridothymus capitatus (Spanish oregano)	5,6-Diisopropyl-m-cresol|5-Methyl-2,3-bis(1-methylethyl)phenol, 9CI	Prenol lipids	Monoterpenoids						3.49761	5.79672	21.8417	22.9387	78.5503	69.6565	22.7326	24.9626
20.73_192.1514n	HMDB0031733	4-(4-Methyl-3-pentenyl)-3-cyclohexene-1-carboxaldehyde		0.0476346	0.137694	3.6228	PM	SM	192.151	175.148	1	20.7261	x			x	M+H-H2O, M+H	C13H20O	38.2	0	0.12863	91.3406						HMDB0031733	4-(4-Methyl-3-pentenyl)-3-cyclohexene-1-carboxaldehyde	Endogenous|Food	4-(4-Methyl-3-pentenyl)-3-cyclohexene-1-carboxaldehyde is used in flavouring formulation	4-(4-Methyl-3-pentenyl)-3-cyclohexene-1-carbaldehyde	Prenol lipids	Monoterpenoids						3.49761	5.79672	21.8417	22.9387	78.5503	69.6565	22.7326	24.9626
20.73_192.1514n	HMDB0032498	Pseudoionone		0.0476346	0.137694	3.6228	PM	SM	192.151	175.148	1	20.7261	x			x	M+H-H2O, M+H	C13H20O	38.2	0	0.12863	91.3406						HMDB0032498	Pseudoionone	Endogenous|Food	Pseudoionone is used as a food additive [EAFUS] (""""EAFUS: Everything Added to Food in the United States. [http://www.eafus.com/]"""")	(3E,5E)-6,10-Dimethyl-3,5,9-undecatrien-2-one|.psi.-ionone|2,6-Dimethyl hendeca-2,6,8-trien-10-one|2,6-Dimethylundeca-2,6,8-triene-10-one|3,5,9-Undecatrien-2-one, 6,10-dimethyl, #1|3,5,9-Undecatrien-2-one, 6,10-dimethyl, #2|3,5,9-Undecatrien-2-one, 6,10-dimethyl, #3|6,10-Dimethyl-(E,E)-3,5,9-Undecatrien-2-one|6,10-Dimethyl-3,5,9-Undecatrien-2-one|6,10-Dimethyl-3,5,9-undecatrien-2-one|6,10-Dimethy…	Prenol lipids	Monoterpenoids						3.49761	5.79672	21.8417	22.9387	78.5503	69.6565	22.7326	24.9626
20.73_192.1514n	HMDB0032541	4-(2,6,6-Trimethylcyclohex-1-enyl)but-2-en-4-one		0.0476346	0.137694	3.6228	PM	SM	192.151	175.148	1	20.7261	x			x	M+H-H2O, M+H	C13H20O	38.2	0	0.12863	91.3406						HMDB0032541	4-(2,6,6-Trimethylcyclohex-1-enyl)but-2-en-4-one	Endogenous|Food	beta-Damascone is found in tea. beta-Damascone is a constituent of tea and rose oils.		Organooxygen compounds	Carbonyl compounds						3.49761	5.79672	21.8417	22.9387	78.5503	69.6565	22.7326	24.9626
20.73_192.1514n	HMDB0033545	(2E,4Z,7Z)-2,4,7-Tridecatrienal		0.0476346	0.137694	3.6228	PM	SM	192.151	175.148	1	20.7261	x			x	M+H-H2O, M+H	C13H20O	38.2	0	0.12863	91.3406						HMDB0033545	(2E,4Z,7Z)-2,4,7-Tridecatrienal	Endogenous|Food	(2E,4Z,7Z)-2,4,7-Tridecatrienal is found in animal foods. (2E,4Z,7Z)-2,4,7-Tridecatrienal is a component of cooked chicken flavour. (2E,4Z,7Z)-2,4,7-Tridecatrienal is a flavouring ingredient.	(E,Z,Z)-2,4,7-Tridecatrienal|(E,Z,Z)-Trideca-2,4,7-trienal|2-trans, 4-cis, 7-cis-Tridecatrienal|2-trans,4-cis,7-cis-Tridecatrienal|FEMA 3638|trans,cis,cis-2,4,7-Tridecatrienal	Fatty Acyls	Fatty aldehydes	LMFA06000255	(2E,4E,7Z)-trideca-2,4,7-trienal		Fatty aldehydes [FA06]	Fatty Acyls [FA]	3.49761	5.79672	21.8417	22.9387	78.5503	69.6565	22.7326	24.9626
20.73_192.1514n	HMDB0034671	(E)-5,8-Megastigmadien-4-one		0.0476346	0.137694	3.6228	PM	SM	192.151	175.148	1	20.7261	x			x	M+H-H2O, M+H	C13H20O	38.2	0	0.12863	91.3406						HMDB0034671	(E)-5,8-Megastigmadien-4-one	Endogenous|Food	(Z)-5,8-Megastigmadien-4-one is found in fruits. (Z)-5,8-Megastigmadien-4-one is a constituent of Passiflora edulis (passion fruit)		Organooxygen compounds	Carbonyl compounds						3.49761	5.79672	21.8417	22.9387	78.5503	69.6565	22.7326	24.9626
20.73_192.1514n	HMDB0034959	Edulan I		0.0476346	0.137694	3.6228	PM	SM	192.151	175.148	1	20.7261	x			x	M+H-H2O, M+H	C13H20O	38.2	0	0.12863	91.3406						HMDB0034959	Edulan I	Food	Edulan II is found in fruits. Key flavour constituent in purple passion fruit (Passiflora edulis	Edulan I|Trans-edulan	Benzopyrans							3.49761	5.79672	21.8417	22.9387	78.5503	69.6565	22.7326	24.9626
20.73_192.1514n	HMDB0034979	gamma-Ionone		0.0476346	0.137694	3.6228	PM	SM	192.151	175.148	1	20.7261	x			x	M+H-H2O, M+H	C13H20O	38.2	0	0.12863	91.3406						HMDB0034979	gamma-Ionone	Endogenous|Food	(S)-gamma-Ionone is found in fruits. (S)-gamma-Ionone is a constituent of Tamarindus indica (tamarind)	(3E)-4-(2,2-Dimethyl-6-methylenecyclohexyl)-3-buten-2-one|(3E)-4-(2,2-dimethyl-6-methylidenecyclohexyl)but-3-en-2-one|4-(2,2-Dimethyl-6-methylenecyclohexyl)-3-Buten-2-one|4-(2,2-Dimethyl-6-methylenecyclohexyl)-3-buten-2-one|4-(2,2-Dimethyl-6-methylenecyclohexyl)-3-buten-2-one, 9CI|4-(2-Methylene-6,6-dimethylcyclohexyl)-3-buten-2-one|FEMA 3175|g-Ionone|gamma-Ionon|gamma-Ionone|gamma-Lonone|laquo g…	Prenol lipids	Sesquiterpenoids						3.49761	5.79672	21.8417	22.9387	78.5503	69.6565	22.7326	24.9626
20.73_192.1514n	HMDB0035682	delta-Damascone		0.0476346	0.137694	3.6228	PM	SM	192.151	175.148	1	20.7261	x			x	M+H-H2O, M+H	C13H20O	38.2	0	0.12863	91.3406						HMDB0035682	delta-Damascone	Endogenous|Food	(Â±)-trans,trans-delta-Damascone is a food flavouring and perfumery ingredien	D-Damascone|FEMA 3622	Organooxygen compounds	Carbonyl compounds						3.49761	5.79672	21.8417	22.9387	78.5503	69.6565	22.7326	24.9626
20.73_192.1514n	HMDB0035753	(R)-(E)-4,7-Megastigmadien-9-one		0.0476346	0.137694	3.6228	PM	SM	192.151	175.148	1	20.7261	x			x	M+H-H2O, M+H	C13H20O	38.2	0	0.12863	91.3406						HMDB0035753	(R)-(E)-4,7-Megastigmadien-9-one	Endogenous|Food	(R)-(E)-4,7-Megastigmadien-9-one is a constituent of many essential oils. (R)-(E)-4,7-Megastigmadien-9-one is a flavouring agent with woody-violet fragrance	(+)-(6R)-alpha-Ionone|(+)-alpha-Ionone|(R)-(+)-alpha-Ionone|(R)-alpha-Ionone|(R-(E))-4-(2,6,6-Trimethyl-2-cyclohexen-1-yl)-3-buten-2-one|3-Buten-2-one, 4-(2,6,6-trimethyl-2-cyclohexen-1-yl)-, (R)-(+)- (8CI)|4-[(1R)-2,6,6-Trimethyl-2-cyclohexen-1-yl]-(3E)-3-Buten-2-one|Parmone	Prenol lipids	Sesquiterpenoids						3.49761	5.79672	21.8417	22.9387	78.5503	69.6565	22.7326	24.9626
20.73_192.1514n	HMDB0036022	Isospirene		0.0476346	0.137694	3.6228	PM	SM	192.151	175.148	1	20.7261	x			x	M+H-H2O, M+H	C13H20O	38.2	0	0.12863	91.3406						HMDB0036022	Isospirene	Endogenous|Food	Isospirene is a fragrance ingredient with a blackcurrant-like arom	2,6,9,10-Tetramethyl-1-Oxaspiro(4.5)deca-3,6-diene|2,6,9,10-Tetramethyl-1-oxaspiro(4.5)deca-3,6-diene|Isospirene	Dihydrofurans							3.49761	5.79672	21.8417	22.9387	78.5503	69.6565	22.7326	24.9626
20.73_192.1514n	HMDB0036027	alpha-Damascone		0.0476346	0.137694	3.6228	PM	SM	192.151	175.148	1	20.7261	x			x	M+H-H2O, M+H	C13H20O	38.2	0	0.12863	91.3406						HMDB0036027	alpha-Damascone	Endogenous|Food	alpha-Damascone is found in tea. Detected as minor constituent of black tea leaves (nearly racemic mixture	(S)-(E)-(-)-alpha-damascone|a-Damascone|Yiyeliangwanoside II	Organooxygen compounds	Carbonyl compounds						3.49761	5.79672	21.8417	22.9387	78.5503	69.6565	22.7326	24.9626
20.73_192.1514n	HMDB0036144	Cycloionone		0.0476346	0.137694	3.6228	PM	SM	192.151	175.148	1	20.7261	x			x	M+H-H2O, M+H	C13H20O	38.2	0	0.12863	91.3406						HMDB0036144	Cycloionone	Endogenous|Food	Cycloionone is found in alcoholic beverages. Cycloionone is present in cognac. Cycloionone is a food flavouring ingredien	2,5,5,8a-Tetramethyl-6,7,8,8a-tetrahydro-5H-1-benzopyran|6,7,8,8a-Tetrahydro-2,5,5,8a-tetramethyl-(5H)-1-benzopyran|6,7,8,8a-Tetrahydro-2,5,5,8a-tetramethyl-5H-1-Benzopyran|6,7,8,8a-Tetrahydro-2,5,8a-tetramethyl-5H-Benzopyran|Cycloionone|FEMA 3822	Pyrans							3.49761	5.79672	21.8417	22.9387	78.5503	69.6565	22.7326	24.9626
20.73_192.1514n	HMDB0036565	beta-Ionone		0.0476346	0.137694	3.6228	PM	SM	192.151	175.148	1	20.7261	x			x	M+H-H2O, M+H	C13H20O	38.2	0	0.12863	91.3406	C12287	beta-Ionone				HMDB0036565	beta-Ionone	Endogenous|Food	beta-Ionone is found in carrot. beta-Ionone is found in many essential oils including oil of Boronia megastigma (brown boronia) and commercial ionone. beta-Ionone is a flavouring agent	(3E)-4-(2,6,6-Trimethyl-1-cyclohexen-1-yl)-3-buten-2-one|(3E)-4-(2,6,6-trimethylcyclohex-1-en-1-yl)but-3-en-2-one|(E)-beta -ionone|(E)-beta-ionone|4-(2,6,6-Trimethyl-1-cyclohexen-1-yl)-(E)-3-Buten-2-one|b-Ionone|beta -E-ionone|beta-E-Ionone|beta-Ionone|FEMA 2595|Ionone, beta|Trans-beta -ionone|Trans-beta-ionone|[E]-4-[2,6,6-trimethyl-1-cyclohexen-1-yl]-3-buten-2-one	Prenol lipids	Sesquiterpenoids						3.49761	5.79672	21.8417	22.9387	78.5503	69.6565	22.7326	24.9626
20.73_192.1514n	HMDB0036684	2,4,5,7alpha-Tetrahydro-1,4,4,7a-tetramethyl-1H-inden-2-ol		0.0476346	0.137694	3.6228	PM	SM	192.151	175.148	1	20.7261	x			x	M+H-H2O, M+H	C13H20O	38.2	0	0.12863	91.3406						HMDB0036684	2,4,5,7alpha-Tetrahydro-1,4,4,7a-tetramethyl-1H-inden-2-ol	Endogenous|Food	2,4,5,7alpha-Tetrahydro-1,4,4,7a-tetramethyl-1H-inden-2-ol is found in fruits. 2,4,5,7alpha-Tetrahydro-1,4,4,7a-tetramethyl-1H-inden-2-ol is a constituent of quince fruit flavour (Cydonia oblonga).	2,2,6,7-Tetramethylbicyclo[4.3.0]nona-1(9),4-dien-8-ol	Organooxygen compounds	Alcohols and polyols						3.49761	5.79672	21.8417	22.9387	78.5503	69.6565	22.7326	24.9626
20.73_192.1514n	HMDB0036818	Vitispirane		0.0476346	0.137694	3.6228	PM	SM	192.151	175.148	1	20.7261	x			x	M+H-H2O, M+H	C13H20O	38.2	0	0.12863	91.3406						HMDB0036818	Vitispirane	Endogenous|Food	Vitispirane is found in alcoholic beverages. Vitispirane is a constituent of the juice of wine grape (Vitis vinifera).	2,10,10-Trimethyl-6-methylidene-1-oxaspiro[4.5]dec-7-ene|6,9-Epoxy-3,5(13)-megastigmadiene	Tetrahydrofurans							3.49761	5.79672	21.8417	22.9387	78.5503	69.6565	22.7326	24.9626
20.73_192.1514n	HMDB0037139	4-(2,6,6-Trimethyl-1,3-cyclohexadien-1-yl)-2-butanone		0.0476346	0.137694	3.6228	PM	SM	192.151	175.148	1	20.7261	x			x	M+H-H2O, M+H	C13H20O	38.2	0	0.12863	91.3406						HMDB0037139	4-(2,6,6-Trimethyl-1,3-cyclohexadien-1-yl)-2-butanone	Endogenous|Food	4-(2,6,6-Trimethyl-1,3-cyclohexadien-1-yl)-2-butanone is found in fruits. 4-(2,6,6-Trimethyl-1,3-cyclohexadien-1-yl)-2-butanone is a flavouring ingredient. 4-(2,6,6-Trimethyl-1,3-cyclohexadien-1-yl)-2-butanone is present in cooked raspberries.	4-(2,6,6-Trimethyl cyclohexa-1,3-dienyl) butane-2-one|4-(2,6,6-Trimethyl-1,3-cyclohexadien-1-yl)-2-Butanone|4-(2,6,6-Trimethyl-1,3-cyclohexadien-1-yl)butan-2-one|4-(2,6,6-Trimethylcyclohexa-1,3-dienyl)butan-2-one|7,8-Dihydro-3,4-dehydro-b-ionone|Dehydrodihydroionone|Dihydrodehydro-beta-ionone|FEMA 3447	Prenol lipids	Sesquiterpenoids						3.49761	5.79672	21.8417	22.9387	78.5503	69.6565	22.7326	24.9626
20.73_192.1514n	HMDB0041615	Phenethyl isoamyl ether		0.0476346	0.137694	3.6228	PM	SM	192.151	175.148	1	20.7261	x			x	M+H-H2O, M+H	C13H20O	38.2	0	0.12863	91.3406						HMDB0041615	Phenethyl isoamyl ether	Food	Phenethyl isoamyl ether is used in perfumes, household products and food flavouring [CCD].	2-Phenylethanol|3-Methylbutyl ether|Isoamyl phenethyl ether|Phenethyl isoamyl ether|[2-(3-Methylbutoxy)ethyl]benzene, 9CI	Benzene and substituted derivatives							3.49761	5.79672	21.8417	22.9387	78.5503	69.6565	22.7326	24.9626
15.60_569.3504n	HMDB0010402	LysoPC(22:5(4Z,7Z,10Z,13Z,16Z))	*	0.0761878	0.157537	1.41241	PM	SM	569.35	570.358	1	15.6014	x			x	M+H, M+Na	C30H52NO7P	58.1	99.1	3.92395	96.0628	[ C04230 ]	1-Acyl-sn-glycero-3-phosphocholine				HMDB0010402	LysoPC(22:5(4Z,7Z,10Z,13Z,16Z))	Endogenous|Food	LysoPC(22:5(4Z,7Z,10Z,13Z,16Z)) is a lysophospholipid (LyP). It is a monoglycerophospholipid in which a phosphorylcholine moiety occupies a glycerol substitution site. Lysophosphatidylcholines can have different combinations of fatty acids of varying lengths and saturation attached at the C-1 (sn-1) position. Fatty acids containing 16, 18 and 20 carbons are the most common. LysoPC(22:5(4Z,7Z,10Z,…	=""1-Docosapentaenoyl-glycero-3-phosphocholine|1-Osbondoyl-glycero-3-phosphocholine|LPC(22:5)|LPC(22:5/0:0)|LPC(22:5n6/0:0)|LPC(22:5w6/0:0)|LyPC(22:5)|LyPC(22:5/0:0)|LyPC(22:5n6/0:0)|LyPC(22:5w6/0:0)|LysoPC(22:5)|LysoPC(22:5/0:0)|LysoPC(22:5n6/0:0)|LysoPC			LMGP01050142	(2-{[(2R)-3-[(4Z,7Z,10Z,13Z,16Z)-docosa-4,7,10,13,16-pentaenoyloxy]-2-hydroxypropyl phosphonato]oxy}ethyl)trimethylazanium		Glycerophosphocholines [GP01] (Monoacylglycerophosphocholines [GP0105])	Glycerophospholipids [GP]	7097.79	8219.74	7623.6	9731.19	8160.33	9998.29	12901.9	15086.3
15.60_569.3504n	332977123	LysoPC(22:5(4Z,7Z,10Z,13Z,16Z))		0.0761878	0.157537	1.41241	PM	SM	569.35	570.358	1	15.6014	x			x	M+H, M+Na	C30H52NO7P	58.1	99.1	3.92395	96.0628													LMGP0105014			Glycerophosphocholines [GP01]	Glycerophospholipids [GP]	7097.79	8219.74	7623.6	9731.19	8160.33	9998.29	12901.9	15086.3
15.60_569.3504n	332977124	LysoPC(22:5(7Z,10Z,13Z,16Z,19Z))		0.0761878	0.157537	1.41241	PM	SM	569.35	570.358	1	15.6014	x			x	M+H, M+Na	C30H52NO7P	58.1	99.1	3.92395	96.0628													LMGP0105014			Glycerophosphocholines [GP01]	Glycerophospholipids [GP]	7097.79	8219.74	7623.6	9731.19	8160.33	9998.29	12901.9	15086.3
15.60_569.3504n	HMDB0010403	LysoPC(22:5(7Z,10Z,13Z,16Z,19Z))		0.0761878	0.157537	1.41241	PM	SM	569.35	570.358	1	15.6014	x			x	M+H, M+Na	C30H52NO7P	58.1	99.1	3.92395	96.0628	[ C04230 ]	1-Acyl-sn-glycero-3-phosphocholine				HMDB0010403	LysoPC(22:5(7Z,10Z,13Z,16Z,19Z))	Endogenous|Food	LysoPC(22:5(7Z,10Z,13Z,16Z,19Z)) is a lysophospholipid (LyP). It is a monoglycerophospholipid in which a phosphorylcholine moiety occupies a glycerol substitution site. Lysophosphatidylcholines can have different combinations of fatty acids of varying lengths and saturation attached at the C-1 (sn-1) position. Fatty acids containing 16, 18 and 20 carbons are the most common. LysoPC(22:5(7Z,10Z,13…	=""1-Docosapentaenoyl-glycero-3-phosphocholine|LPC(22:5)|LPC(22:5/0:0)|LPC(22:5n3/0:0)|LPC(22:5w3/0:0)|LyPC(22:5)|LyPC(22:5/0:0)|LyPC(22:5n3/0:0)|LyPC(22:5w3/0:0)|LysoPC(22:5)|LysoPC(22:5/0:0)|LysoPC(22:5n3/0:0)|LysoPC(22:5w3/0:0)|Lysophosphatidylcholine(	Glycerophospholipids	Glycerophosphocholines	LMGP01050143	(2-{[(2R)-3-[(7Z,10Z,13Z,16Z,19Z)-docosa-7,10,13,16,19-pentaenoyloxy]-2-hydroxypropyl phosphonato]oxy}ethyl)trimethylazanium		Glycerophosphocholines [GP01] (Monoacylglycerophosphocholines [GP0105])	Glycerophospholipids [GP]	7097.79	8219.74	7623.6	9731.19	8160.33	9998.29	12901.9	15086.3
15.60_569.3504n	HMDB0040684	Janthitrem C		0.0761878	0.157537	1.41241	PM	SM	569.35	570.358	1	15.6014	x			x	M+H, M+Na	C37H47NO4	47.8	49.5	-0.237567	89.8004						HMDB0040684	Janthitrem C	Endogenous|Food	Janthitrem C is produced by Penicillium janthinellum. Tremorgenic mycotoxin.	Janthitrem C	Naphthopyrans							7097.79	8219.74	7623.6	9731.19	8160.33	9998.29	12901.9	15086.3
20.81_767.5469n	HMDB0009196	PE(18:4(6Z,9Z,12Z,15Z)/20:0)	*	0.281677	0.286257	1.10266	PM	SM	767.547	768.557	1	20.8135				x	M+H-H2O, M+H	C43H78NO8P	38.4	8.68	0.465388	83.9712	[ C00350 ]	Phosphatidylethanolamine				HMDB0009196	PE(18:4(6Z,9Z,12Z,15Z)/20:0)	Endogenous|Food	PE(18:4(6Z,9Z,12Z,15Z)/20:0) is a phosphatidylethanolamine (PE or GPEtn). It is a glycerophospholipid in which a phosphorylethanolamine moiety occupies a glycerol substitution site. As is the case with diacylglycerols, glycerophosphoethanolamines can have many different combinations of fatty acids of varying lengths and saturation attached at the C-1 and C-2 positions. Fatty acids containing 16, …	=""1-Stearidonoyl-2-arachidonyl-sn-glycero-3-phosphoethanolamine|GPEtn(18:4/20:0)|GPEtn(18:4n3/20:0)|GPEtn(18:4w3/20:0)|GPEtn(38:4)|PE(18:4/20:0)|PE(18:4n3/20:0)|PE(18:4w3/20:0)|PE(38:4)|Phophatidylethanolamine(18:4/20:0)|Phophatidylethanolamine(18:4n3/20	Glycerophospholipids	Glycerophosphoethanolamines						12640.1	9551.22	13345.6	11928.8	13163.9	13727.1	14018.1	11429.6
20.81_767.5469n	123067372	PE(P-18:0/20:4(5Z,8Z,10E,14Z)(12OH[S]))		0.281677	0.286257	1.10266	PM	SM	767.547	768.557	1	20.8135				x	M+H-H2O, M+H	C43H78NO8P	38.4	8.71	0.465388	83.9712													LMGP2002000			Oxidized glycerophospholipids [GP20]	Glycerophospholipids [GP]	12640.1	9551.22	13345.6	11928.8	13163.9	13727.1	14018.1	11429.6
20.81_767.5469n	123067375	PE(P-18:0/20:4(5Z,8Z,11Z,13E)(15OH[S]))		0.281677	0.286257	1.10266	PM	SM	767.547	768.557	1	20.8135				x	M+H-H2O, M+H	C43H78NO8P	38.4	8.71	0.465388	83.9712													LMGP2002001			Oxidized glycerophospholipids [GP20]	Glycerophospholipids [GP]	12640.1	9551.22	13345.6	11928.8	13163.9	13727.1	14018.1	11429.6
20.81_767.5469n	123067378	PE(P-18:0/20:4(6E,8Z,11Z,14Z)(5OH[S]))		0.281677	0.286257	1.10266	PM	SM	767.547	768.557	1	20.8135				x	M+H-H2O, M+H	C43H78NO8P	38.4	8.71	0.465388	83.9712													LMGP2002001			Oxidized glycerophospholipids [GP20]	Glycerophospholipids [GP]	12640.1	9551.22	13345.6	11928.8	13163.9	13727.1	14018.1	11429.6
20.81_767.5469n	123061894	PE(18:1(9Z)/20:3(8Z,11Z,14Z))		0.281677	0.286257	1.10266	PM	SM	767.547	768.557	1	20.8135				x	M+H-H2O, M+H	C43H78NO8P	38.4	8.69	0.465388	83.9712													LMGP0201064			Glycerophosphoethanolamines [GP02]	Glycerophospholipids [GP]	12640.1	9551.22	13345.6	11928.8	13163.9	13727.1	14018.1	11429.6
20.81_767.5469n	123061917	PE(18:2(9Z,12Z)/20:2(11Z,14Z))		0.281677	0.286257	1.10266	PM	SM	767.547	768.557	1	20.8135				x	M+H-H2O, M+H	C43H78NO8P	38.4	8.69	0.465388	83.9712													LMGP0201067			Glycerophosphoethanolamines [GP02]	Glycerophospholipids [GP]	12640.1	9551.22	13345.6	11928.8	13163.9	13727.1	14018.1	11429.6
20.81_767.5469n	123061945	PE(18:3(6Z,9Z,12Z)/20:1(11Z))		0.281677	0.286257	1.10266	PM	SM	767.547	768.557	1	20.8135				x	M+H-H2O, M+H	C43H78NO8P	38.4	8.69	0.465388	83.9712													LMGP0201069			Glycerophosphoethanolamines [GP02]	Glycerophospholipids [GP]	12640.1	9551.22	13345.6	11928.8	13163.9	13727.1	14018.1	11429.6
20.81_767.5469n	123061973	PE(18:3(9Z,12Z,15Z)/20:1(11Z))		0.281677	0.286257	1.10266	PM	SM	767.547	768.557	1	20.8135				x	M+H-H2O, M+H	C43H78NO8P	38.4	8.69	0.465388	83.9712													LMGP0201072			Glycerophosphoethanolamines [GP02]	Glycerophospholipids [GP]	12640.1	9551.22	13345.6	11928.8	13163.9	13727.1	14018.1	11429.6
20.81_767.5469n	123062003	PE(18:4(6Z,9Z,12Z,15Z)/20:0)		0.281677	0.286257	1.10266	PM	SM	767.547	768.557	1	20.8135				x	M+H-H2O, M+H	C43H78NO8P	38.4	8.69	0.465388	83.9712													LMGP0201075			Glycerophosphoethanolamines [GP02]	Glycerophospholipids [GP]	12640.1	9551.22	13345.6	11928.8	13163.9	13727.1	14018.1	11429.6
20.81_767.5469n	123062101	PE(20:1(11Z)/18:3(6Z,9Z,12Z))		0.281677	0.286257	1.10266	PM	SM	767.547	768.557	1	20.8135				x	M+H-H2O, M+H	C43H78NO8P	38.4	8.69	0.465388	83.9712													LMGP0201085			Glycerophosphoethanolamines [GP02]	Glycerophospholipids [GP]	12640.1	9551.22	13345.6	11928.8	13163.9	13727.1	14018.1	11429.6
20.81_767.5469n	123062102	PE(20:1(11Z)/18:3(9Z,12Z,15Z))		0.281677	0.286257	1.10266	PM	SM	767.547	768.557	1	20.8135				x	M+H-H2O, M+H	C43H78NO8P	38.4	8.69	0.465388	83.9712													LMGP0201085			Glycerophosphoethanolamines [GP02]	Glycerophospholipids [GP]	12640.1	9551.22	13345.6	11928.8	13163.9	13727.1	14018.1	11429.6
20.81_767.5469n	123062130	PE(20:2(11Z,14Z)/18:2(9Z,12Z))		0.281677	0.286257	1.10266	PM	SM	767.547	768.557	1	20.8135				x	M+H-H2O, M+H	C43H78NO8P	38.4	8.69	0.465388	83.9712													LMGP0201088			Glycerophosphoethanolamines [GP02]	Glycerophospholipids [GP]	12640.1	9551.22	13345.6	11928.8	13163.9	13727.1	14018.1	11429.6
20.81_767.5469n	123062160	PE(20:3(8Z,11Z,14Z)/18:1(9Z))		0.281677	0.286257	1.10266	PM	SM	767.547	768.557	1	20.8135				x	M+H-H2O, M+H	C43H78NO8P	38.4	8.69	0.465388	83.9712													LMGP0201091			Glycerophosphoethanolamines [GP02]	Glycerophospholipids [GP]	12640.1	9551.22	13345.6	11928.8	13163.9	13727.1	14018.1	11429.6
20.81_767.5469n	123062189	PE(20:4(5Z,8Z,11Z,14Z)/18:0)		0.281677	0.286257	1.10266	PM	SM	767.547	768.557	1	20.8135				x	M+H-H2O, M+H	C43H78NO8P	38.4	8.69	0.465388	83.9712													LMGP0201094			Glycerophosphoethanolamines [GP02]	Glycerophospholipids [GP]	12640.1	9551.22	13345.6	11928.8	13163.9	13727.1	14018.1	11429.6
20.81_767.5469n	123062354	PE(22:4(7Z,10Z,13Z,16Z)/16:0)		0.281677	0.286257	1.10266	PM	SM	767.547	768.557	1	20.8135				x	M+H-H2O, M+H	C43H78NO8P	38.4	8.69	0.465388	83.9712													LMGP0201110			Glycerophosphoethanolamines [GP02]	Glycerophospholipids [GP]	12640.1	9551.22	13345.6	11928.8	13163.9	13727.1	14018.1	11429.6
20.81_767.5469n	14714075	PE(20:0/18:4(6Z,9Z,12Z,15Z))		0.281677	0.286257	1.10266	PM	SM	767.547	768.557	1	20.8135				x	M+H-H2O, M+H	C43H78NO8P	38.4	8.69	0.465388	83.9712													LMGP0201011			Glycerophosphoethanolamines [GP02]	Glycerophospholipids [GP]	12640.1	9551.22	13345.6	11928.8	13163.9	13727.1	14018.1	11429.6
20.81_767.5469n	14714076	PE(18:1(9Z)/20:3(5Z,8Z,11Z))		0.281677	0.286257	1.10266	PM	SM	767.547	768.557	1	20.8135				x	M+H-H2O, M+H	C43H78NO8P	38.4	8.69	0.465388	83.9712													LMGP0201011			Glycerophosphoethanolamines [GP02]	Glycerophospholipids [GP]	12640.1	9551.22	13345.6	11928.8	13163.9	13727.1	14018.1	11429.6
20.81_767.5469n	14714077	PE(16:0/22:4(7Z,10Z,13Z,16Z))		0.281677	0.286257	1.10266	PM	SM	767.547	768.557	1	20.8135				x	M+H-H2O, M+H	C43H78NO8P	38.4	8.69	0.465388	83.9712													LMGP0201011			Glycerophosphoethanolamines [GP02]	Glycerophospholipids [GP]	12640.1	9551.22	13345.6	11928.8	13163.9	13727.1	14018.1	11429.6
20.81_767.5469n	14714079	PE(18:0/20:4(5Z,8Z,11Z,14Z))		0.281677	0.286257	1.10266	PM	SM	767.547	768.557	1	20.8135				x	M+H-H2O, M+H	C43H78NO8P	38.4	8.69	0.465388	83.9712													LMGP0201011			Glycerophosphoethanolamines [GP02]	Glycerophospholipids [GP]	12640.1	9551.22	13345.6	11928.8	13163.9	13727.1	14018.1	11429.6
20.81_767.5469n	14714090	PE(18:0/20:4(5E,8E,11E,14E))		0.281677	0.286257	1.10266	PM	SM	767.547	768.557	1	20.8135				x	M+H-H2O, M+H	C43H78NO8P	38.4	8.69	0.465388	83.9712													LMGP0201012			Glycerophosphoethanolamines [GP02]	Glycerophospholipids [GP]	12640.1	9551.22	13345.6	11928.8	13163.9	13727.1	14018.1	11429.6
20.81_767.5469n	HMDB0008943	PE(16:0/22:4(7Z,10Z,13Z,16Z))		0.281677	0.286257	1.10266	PM	SM	767.547	768.557	1	20.8135				x	M+H-H2O, M+H	C43H78NO8P	38.4	8.68	0.465388	83.9712	[ C00350 ]	Phosphatidylethanolamine				HMDB0008943	PE(16:0/22:4(7Z,10Z,13Z,16Z))	Endogenous|Food	PE(16:0/22:4(7Z,10Z,13Z,16Z)) is a phosphatidylethanolamine (PE or GPEtn). It is a glycerophospholipid in which a phosphorylethanolamine moiety occupies a glycerol substitution site. As is the case with diacylglycerols, glycerophosphoethanolamines can have many different combinations of fatty acids of varying lengths and saturation attached at the C-1 and C-2 positions. Fatty acids containing 16,…	=""1-Palmitoyl-2-adrenoyl-sn-glycero-3-phosphoethanolamine|GPEtn(16:0/22:4)|GPEtn(16:0/22:4n6)|GPEtn(16:0/22:4w6)|GPEtn(38:4)|PE(16:0/22:4)|PE(16:0/22:4n6)|PE(16:0/22:4w6)|PE(38:4)|Phophatidylethanolamine(16:0/22:4)|Phophatidylethanolamine(16:0/22:4n6)|Ph	Glycerophospholipids	Glycerophosphoethanolamines	LMGP02010116	1-hexadecanoyl-2-(7Z,10Z,13Z,16Z-docosatetraenoyl)-sn-glycero-3-phosphoethanolamine	7,10,13,16-Docosatetraenoic acid, 1-[[[(2-aminoethoxy)hydroxyphosphinyl]oxy]methyl]-2-[(1-oxohexadecyl)oxy]ethyl ester, [R-(all-Z)]-; PE(16:0/22:4)	Glycerophosphoethanolamines [GP02] (Diacylglycerophosphoethanolamines [GP0201])	Glycerophospholipids [GP]	12640.1	9551.22	13345.6	11928.8	13163.9	13727.1	14018.1	11429.6
20.81_767.5469n	HMDB0008969	PE(16:1(9Z)/20:3(8Z,11Z,14Z))		0.281677	0.286257	1.10266	PM	SM	767.547	768.557	1	20.8135				x	M+H-H2O, M+H	C43H78NO8P	38.4	8.68	0.465388	83.9712	[ C00350 ]	Phosphatidylethanolamine				HMDB0008969	PE(16:1(9Z)/20:3(8Z,11Z,14Z))	Endogenous|Food	PE(16:1(9Z)/20:3(8Z,11Z,14Z)) is a phosphatidylethanolamine (PE or GPEtn). It is a glycerophospholipid in which a phosphorylethanolamine moiety occupies a glycerol substitution site. As is the case with diacylglycerols, glycerophosphoethanolamines can have many different combinations of fatty acids of varying lengths and saturation attached at the C-1 and C-2 positions. Fatty acids containing 16,…	=""1-Palmitoleoyl-2-homo-g-linolenoyl-sn-glycero-3-phosphoethanolamine|1-Palmitoleoyl-2-homo-gamma-linolenoyl-sn-glycero-3-phosphoethanolamine|GPEtn(16:1/20:3)|GPEtn(16:1n7/20:3n6)|GPEtn(16:1w7/20:3w6)|GPEtn(36:4)|PE(16:1/20:3)|PE(16:1n7/20:3n6)|PE(16:1w7	Glycerophospholipids	Glycerophosphoethanolamines						12640.1	9551.22	13345.6	11928.8	13163.9	13727.1	14018.1	11429.6
20.81_767.5469n	HMDB0009003	PE(18:0/20:4(5Z,8Z,11Z,14Z))		0.281677	0.286257	1.10266	PM	SM	767.547	768.557	1	20.8135				x	M+H-H2O, M+H	C43H78NO8P	38.4	8.68	0.465388	83.9712	[ C00350 ]	Phosphatidylethanolamine				HMDB0009003	PE(18:0/20:4(5Z,8Z,11Z,14Z))	Endogenous|Food	PE(18:0/20:4(5Z,8Z,11Z,14Z)) is a phosphatidylethanolamine (PE or GPEtn). It is a glycerophospholipid in which a phosphorylethanolamine moiety occupies a glycerol substitution site. As is the case with diacylglycerols, glycerophosphoethanolamines can have many different combinations of fatty acids of varying lengths and saturation attached at the C-1 and C-2 positions. Fatty acids containing 16, …	=""1-Stearoyl-2-arachidonoyl-sn-glycero-3-phosphoethanolamine|GPEtn(18:0/20:4)|GPEtn(18:0/20:4n6)|GPEtn(18:0/20:4w6)|GPEtn(38:4)|PE(18:0/20:4)|PE(18:0/20:4n6)|PE(18:0/20:4w6)|PE(38:4)|Phophatidylethanolamine(18:0/20:4)|Phophatidylethanolamine(18:0/20:4n6)	Glycerophospholipids	Glycerophosphoethanolamines	LMGP02010118	1-octadecanoyl-2-(5Z,8Z,11Z,14Z-eicosatetraenoyl)-sn-glycero-3-phosphoethanolamine	5,8,11,14-Eicosatetraenoic acid, 1-[[[(2-aminoethoxy)hydroxyphosphinyl]oxy]methyl]-2-[(1-oxooctadecyl)oxy]ethyl ester, [R-(all-Z)]-; PE(18:0/20:4)	Glycerophosphoethanolamines [GP02] (Diacylglycerophosphoethanolamines [GP0201])	Glycerophospholipids [GP]	12640.1	9551.22	13345.6	11928.8	13163.9	13727.1	14018.1	11429.6
20.81_767.5469n	HMDB0009004	PE(18:0/20:4(8Z,11Z,14Z,17Z))		0.281677	0.286257	1.10266	PM	SM	767.547	768.557	1	20.8135				x	M+H-H2O, M+H	C43H78NO8P	38.4	8.68	0.465388	83.9712	[ C00350 ]	Phosphatidylethanolamine				HMDB0009004	PE(18:0/20:4(8Z,11Z,14Z,17Z))	Endogenous|Food	PE(18:0/20:4(8Z,11Z,14Z,17Z)) is a phosphatidylethanolamine (PE or GPEtn). It is a glycerophospholipid in which a phosphorylethanolamine moiety occupies a glycerol substitution site. As is the case with diacylglycerols, glycerophosphoethanolamines can have many different combinations of fatty acids of varying lengths and saturation attached at the C-1 and C-2 positions. Fatty acids containing 16,…	=""1-Stearoyl-2-eicsoate|1-Stearoyl-2-eicsoatetraenoyl-sn-glycero-3-phosphoethanolamine|1-Stearoyl-2-eicsoic acid|GPEtn(18:0/20:4)|GPEtn(18:0/20:4n3)|GPEtn(18:0/20:4w3)|GPEtn(38:4)|PE(18:0/20:4)|PE(18:0/20:4n3)|PE(18:0/20:4w3)|PE(38:4)|Phophatidylethanola	Glycerophospholipids	Glycerophosphoethanolamines						12640.1	9551.22	13345.6	11928.8	13163.9	13727.1	14018.1	11429.6
20.81_767.5469n	HMDB0009034	PE(18:1(11Z)/20:3(5Z,8Z,11Z))		0.281677	0.286257	1.10266	PM	SM	767.547	768.557	1	20.8135				x	M+H-H2O, M+H	C43H78NO8P	38.4	8.68	0.465388	83.9712	[ C00350 ]	Phosphatidylethanolamine				HMDB0009034	PE(18:1(11Z)/20:3(5Z,8Z,11Z))	Endogenous|Food	PE(18:1(11Z)/20:3(5Z,8Z,11Z)) is a phosphatidylethanolamine (PE or GPEtn). It is a glycerophospholipid in which a phosphorylethanolamine moiety occupies a glycerol substitution site. As is the case with diacylglycerols, glycerophosphoethanolamines can have many different combinations of fatty acids of varying lengths and saturation attached at the C-1 and C-2 positions. Fatty acids containing 16,…	=""1-Vaccenoyl-2-meadoyl-sn-glycero-3-phosphoethanolamine|GPEtn(18:1/20:3)|GPEtn(18:1n7/20:3n9)|GPEtn(18:1w7/20:3w9)|GPEtn(38:4)|PE(18:1/20:3)|PE(18:1n7/20:3n9)|PE(18:1w7/20:3w9)|PE(38:4)|Phophatidylethanolamine(18:1/20:3)|Phophatidylethanolamine(18:1n7/2	Glycerophospholipids	Glycerophosphoethanolamines						12640.1	9551.22	13345.6	11928.8	13163.9	13727.1	14018.1	11429.6
20.81_767.5469n	HMDB0009035	PE(18:1(11Z)/20:3(8Z,11Z,14Z))		0.281677	0.286257	1.10266	PM	SM	767.547	768.557	1	20.8135				x	M+H-H2O, M+H	C43H78NO8P	38.4	8.68	0.465388	83.9712	[ C00350 ]	Phosphatidylethanolamine				HMDB0009035	PE(18:1(11Z)/20:3(8Z,11Z,14Z))	Endogenous|Food	PE(18:1(11Z)/20:3(8Z,11Z,14Z)) is a phosphatidylethanolamine (PE or GPEtn). It is a glycerophospholipid in which a phosphorylethanolamine moiety occupies a glycerol substitution site. As is the case with diacylglycerols, glycerophosphoethanolamines can have many different combinations of fatty acids of varying lengths and saturation attached at the C-1 and C-2 positions. Fatty acids containing 16…	=""1-Vaccenoyl-2-homo-g-linolenoyl-sn-glycero-3-phosphoethanolamine|1-Vaccenoyl-2-homo-gamma-linolenoyl-sn-glycero-3-phosphoethanolamine|GPEtn(18:1/20:3)|GPEtn(18:1n7/20:3n6)|GPEtn(18:1w7/20:3w6)|GPEtn(38:4)|PE(18:1/20:3)|PE(18:1n7/20:3n6)|PE(18:1w7/20:3w	Glycerophospholipids	Glycerophosphoethanolamines						12640.1	9551.22	13345.6	11928.8	13163.9	13727.1	14018.1	11429.6
20.81_767.5469n	HMDB0009067	PE(18:1(9Z)/20:3(5Z,8Z,11Z))		0.281677	0.286257	1.10266	PM	SM	767.547	768.557	1	20.8135				x	M+H-H2O, M+H	C43H78NO8P	38.4	8.68	0.465388	83.9712	[ C00350 ]	Phosphatidylethanolamine				HMDB0009067	PE(18:1(9Z)/20:3(5Z,8Z,11Z))	Endogenous|Food	PE(18:1(9Z)/20:3(5Z,8Z,11Z)) is a phosphatidylethanolamine (PE or GPEtn). It is a glycerophospholipid in which a phosphorylethanolamine moiety occupies a glycerol substitution site. As is the case with diacylglycerols, glycerophosphoethanolamines can have many different combinations of fatty acids of varying lengths and saturation attached at the C-1 and C-2 positions. Fatty acids containing 16, …	=""1-Oleoyl-2-meadoyl-sn-glycero-3-phosphoethanolamine|GPEtn(18:1/20:3)|GPEtn(18:1n9/20:3n9)|GPEtn(18:1w9/20:3w9)|GPEtn(38:4)|PE(18:1/20:3)|PE(18:1n9/20:3n9)|PE(18:1w9/20:3w9)|PE(38:4)|Phophatidylethanolamine(18:1/20:3)|Phophatidylethanolamine(18:1n9/20:3	Glycerophospholipids	Glycerophosphoethanolamines	LMGP02010115	1-(9Z-octadecenoyl)-2-(5Z,8Z,11Z-eicosatrienoyl)-sn-glycero-3-phosphoethanolamine	5,8,11-Eicosatrienoic acid, 1-[[[(2-aminoethoxy)hydroxyphosphinyl]oxy]methyl]-2-[(1-oxo-9-octadecenyl)oxy]ethyl ester, [R-(all-Z)]-; PE(18:1/20:3)	Glycerophosphoethanolamines [GP02] (Diacylglycerophosphoethanolamines [GP0201])	Glycerophospholipids [GP]	12640.1	9551.22	13345.6	11928.8	13163.9	13727.1	14018.1	11429.6
20.81_767.5469n	HMDB0009068	PE(18:1(9Z)/20:3(8Z,11Z,14Z))		0.281677	0.286257	1.10266	PM	SM	767.547	768.557	1	20.8135				x	M+H-H2O, M+H	C43H78NO8P	38.4	8.68	0.465388	83.9712	[ C00350 ]	Phosphatidylethanolamine				HMDB0009068	PE(18:1(9Z)/20:3(8Z,11Z,14Z))	Endogenous|Food	PE(18:1(9Z)/20:3(8Z,11Z,14Z)) is a phosphatidylethanolamine (PE or GPEtn). It is a glycerophospholipid in which a phosphorylethanolamine moiety occupies a glycerol substitution site. As is the case with diacylglycerols, glycerophosphoethanolamines can have many different combinations of fatty acids of varying lengths and saturation attached at the C-1 and C-2 positions. Fatty acids containing 16,…	=""1-Oleoyl-2-homo-g-linolenoyl-sn-glycero-3-phosphoethanolamine|1-Oleoyl-2-homo-gamma-linolenoyl-sn-glycero-3-phosphoethanolamine|GPEtn(18:1/20:3)|GPEtn(18:1n9/20:3n6)|GPEtn(18:1w9/20:3w6)|GPEtn(38:4)|PE(18:1/20:3)|PE(18:1n9/20:3n6)|PE(18:1w9/20:3w6)|PE(	Glycerophospholipids	Glycerophosphoethanolamines						12640.1	9551.22	13345.6	11928.8	13163.9	13727.1	14018.1	11429.6
20.81_767.5469n	HMDB0009099	PE(18:2(9Z,12Z)/20:2(11Z,14Z))		0.281677	0.286257	1.10266	PM	SM	767.547	768.557	1	20.8135				x	M+H-H2O, M+H	C43H78NO8P	38.4	8.68	0.465388	83.9712	[ C00350 ]	Phosphatidylethanolamine				HMDB0009099	PE(18:2(9Z,12Z)/20:2(11Z,14Z))	Endogenous|Food	PE(18:2(9Z,12Z)/20:2(11Z,14Z)) is a phosphatidylethanolamine (PE or GPEtn). It is a glycerophospholipid in which a phosphorylethanolamine moiety occupies a glycerol substitution site. As is the case with diacylglycerols, glycerophosphoethanolamines can have many different combinations of fatty acids of varying lengths and saturation attached at the C-1 and C-2 positions. Fatty acids containing 16…	=""1-Linoleoyl-2-eicosadienoyl-sn-glycero-3-phosphoethanolamine|GPEtn(18:2/20:2)|GPEtn(18:2n6/20:2n6)|GPEtn(18:2w6/20:2w6)|GPEtn(38:4)|PE(18:2/20:2)|PE(18:2n6/20:2n6)|PE(18:2w6/20:2w6)|PE(38:4)|Phophatidylethanolamine(18:2/20:2)|Phophatidylethanolamine(18	Glycerophospholipids	Glycerophosphoethanolamines						12640.1	9551.22	13345.6	11928.8	13163.9	13727.1	14018.1	11429.6
20.81_767.5469n	HMDB0009131	PE(18:3(6Z,9Z,12Z)/20:1(11Z))		0.281677	0.286257	1.10266	PM	SM	767.547	768.557	1	20.8135				x	M+H-H2O, M+H	C43H78NO8P	38.4	8.68	0.465388	83.9712	[ C00350 ]	Phosphatidylethanolamine				HMDB0009131	PE(18:3(6Z,9Z,12Z)/20:1(11Z))	Endogenous|Food	PE(18:3(6Z,9Z,12Z)/20:1(11Z)) is a phosphatidylethanolamine (PE or GPEtn). It is a glycerophospholipid in which a phosphorylethanolamine moiety occupies a glycerol substitution site. As is the case with diacylglycerols, glycerophosphoethanolamines can have many different combinations of fatty acids of varying lengths and saturation attached at the C-1 and C-2 positions. Fatty acids containing 16,…	=""1-g-Linolenoyl-2-eicosenoyl-sn-glycero-3-phosphoethanolamine|1-gamma-Linolenoyl-2-eicosenoyl-sn-glycero-3-phosphoethanolamine|GPEtn(18:3/20:1)|GPEtn(18:3n6/20:1n9)|GPEtn(18:3w6/20:1w9)|GPEtn(38:4)|PE(18:3/20:1)|PE(18:3n6/20:1n9)|PE(18:3w6/20:1w9)|PE(38	Glycerophospholipids	Glycerophosphoethanolamines						12640.1	9551.22	13345.6	11928.8	13163.9	13727.1	14018.1	11429.6
20.81_767.5469n	HMDB0009164	PE(18:3(9Z,12Z,15Z)/20:1(11Z))		0.281677	0.286257	1.10266	PM	SM	767.547	768.557	1	20.8135				x	M+H-H2O, M+H	C43H78NO8P	38.4	8.68	0.465388	83.9712	[ C00350 ]	Phosphatidylethanolamine				HMDB0009164	PE(18:3(9Z,12Z,15Z)/20:1(11Z))	Endogenous|Food	PE(18:3(9Z,12Z,15Z)/20:1(11Z)) is a phosphatidylethanolamine (PE or GPEtn). It is a glycerophospholipid in which a phosphorylethanolamine moiety occupies a glycerol substitution site. As is the case with diacylglycerols, glycerophosphoethanolamines can have many different combinations of fatty acids of varying lengths and saturation attached at the C-1 and C-2 positions. Fatty acids containing 16…	=""1-a-Linolenoyl-2-eicosenoyl-sn-glycero-3-phosphoethanolamine|1-alpha-Linolenoyl-2-eicosenoyl-sn-glycero-3-phosphoethanolamine|GPEtn(18:3/20:1)|GPEtn(18:3n3/20:1n9)|GPEtn(18:3w3/20:1w9)|GPEtn(38:4)|PE(18:3/20:1)|PE(18:3n3/20:1n9)|PE(18:3w3/20:1w9)|PE(38	Glycerophospholipids	Glycerophosphoethanolamines						12640.1	9551.22	13345.6	11928.8	13163.9	13727.1	14018.1	11429.6
20.81_767.5469n	HMDB0009228	PE(20:0/18:4(6Z,9Z,12Z,15Z))		0.281677	0.286257	1.10266	PM	SM	767.547	768.557	1	20.8135				x	M+H-H2O, M+H	C43H78NO8P	38.4	8.68	0.465388	83.9712	[ C00350 ]	Phosphatidylethanolamine				HMDB0009228	PE(20:0/18:4(6Z,9Z,12Z,15Z))	Endogenous|Food	PE(20:0/18:4(6Z,9Z,12Z,15Z)) is a phosphatidylethanolamine (PE or GPEtn). It is a glycerophospholipid in which a phosphorylethanolamine moiety occupies a glycerol substitution site. As is the case with diacylglycerols, glycerophosphoethanolamines can have many different combinations of fatty acids of varying lengths and saturation attached at the C-1 and C-2 positions. Fatty acids containing 16, …	=""1-Arachidonyl-2-stearidonoyl-sn-glycero-3-phosphoethanolamine|GPEtn(20:0/18:4)|GPEtn(20:0/18:4n3)|GPEtn(20:0/18:4w3)|GPEtn(38:4)|PE(20:0/18:4)|PE(20:0/18:4n3)|PE(20:0/18:4w3)|PE(38:4)|Phophatidylethanolamine(20:0/18:4)|Phophatidylethanolamine(20:0/18:4	Glycerophospholipids	Glycerophosphoethanolamines	LMGP02010114	1-eicosanoyl-2-(6Z,9Z,12Z,15Z-octadecatetraenoyl)-sn-glycero-3-phosphoethanolamine	Eicosanoic acid, 3-[[(2-aminoethoxy)hydroxyphosphinyl]oxy]-2-[(1-oxo-6,9,12,15-octadecatetraenyl)oxy]propyl ester, [R-(all-Z)]-; PE(20:0/18:4)	Glycerophosphoethanolamines [GP02] (Diacylglycerophosphoethanolamines [GP0201])	Glycerophospholipids [GP]	12640.1	9551.22	13345.6	11928.8	13163.9	13727.1	14018.1	11429.6
20.81_767.5469n	HMDB0009259	PE(20:1(11Z)/18:3(6Z,9Z,12Z))		0.281677	0.286257	1.10266	PM	SM	767.547	768.557	1	20.8135				x	M+H-H2O, M+H	C43H78NO8P	38.4	8.68	0.465388	83.9712	[ C00350 ]	Phosphatidylethanolamine				HMDB0009259	PE(20:1(11Z)/18:3(6Z,9Z,12Z))	Endogenous|Food	PE(20:1(11Z)/18:3(6Z,9Z,12Z)) is a phosphatidylethanolamine (PE or GPEtn). It is a glycerophospholipid in which a phosphorylethanolamine moiety occupies a glycerol substitution site. As is the case with diacylglycerols, glycerophosphoethanolamines can have many different combinations of fatty acids of varying lengths and saturation attached at the C-1 and C-2 positions. Fatty acids containing 16,…	=""1-Eicosenoyl-2-g-linolenoyl-sn-glycero-3-phosphoethanolamine|1-Eicosenoyl-2-gamma-linolenoyl-sn-glycero-3-phosphoethanolamine|GPEtn(20:1/18:3)|GPEtn(20:1n9/18:3n6)|GPEtn(20:1w9/18:3w6)|GPEtn(38:4)|PE(20:1/18:3)|PE(20:1n9/18:3n6)|PE(20:1w9/18:3w6)|PE(38	Glycerophospholipids	Glycerophosphoethanolamines						12640.1	9551.22	13345.6	11928.8	13163.9	13727.1	14018.1	11429.6
20.81_767.5469n	HMDB0009260	PE(20:1(11Z)/18:3(9Z,12Z,15Z))		0.281677	0.286257	1.10266	PM	SM	767.547	768.557	1	20.8135				x	M+H-H2O, M+H	C43H78NO8P	38.4	8.68	0.465388	83.9712	[ C00350 ]	Phosphatidylethanolamine				HMDB0009260	PE(20:1(11Z)/18:3(9Z,12Z,15Z))	Endogenous|Food	PE(20:1(11Z)/18:3(9Z,12Z,15Z)) is a phosphatidylethanolamine (PE or GPEtn). It is a glycerophospholipid in which a phosphorylethanolamine moiety occupies a glycerol substitution site. As is the case with diacylglycerols, glycerophosphoethanolamines can have many different combinations of fatty acids of varying lengths and saturation attached at the C-1 and C-2 positions. Fatty acids containing 16…	=""1-Eicosenoyl-2-a-linolenoyl-sn-glycero-3-phosphoethanolamine|1-Eicosenoyl-2-alpha-linolenoyl-sn-glycero-3-phosphoethanolamine|GPEtn(20:1/18:3)|GPEtn(20:1n9/18:3n3)|GPEtn(20:1w9/18:3w3)|GPEtn(38:4)|PE(20:1/18:3)|PE(20:1n9/18:3n3)|PE(20:1w9/18:3w3)|PE(38	Glycerophospholipids	Glycerophosphoethanolamines						12640.1	9551.22	13345.6	11928.8	13163.9	13727.1	14018.1	11429.6
20.81_767.5469n	HMDB0009291	PE(20:2(11Z,14Z)/18:2(9Z,12Z))		0.281677	0.286257	1.10266	PM	SM	767.547	768.557	1	20.8135				x	M+H-H2O, M+H	C43H78NO8P	38.4	8.68	0.465388	83.9712	[ C00350 ]	Phosphatidylethanolamine				HMDB0009291	PE(20:2(11Z,14Z)/18:2(9Z,12Z))	Endogenous|Food	PE(20:2(11Z,14Z)/18:2(9Z,12Z)) is a phosphatidylethanolamine (PE or GPEtn). It is a glycerophospholipid in which a phosphorylethanolamine moiety occupies a glycerol substitution site. As is the case with diacylglycerols, glycerophosphoethanolamines can have many different combinations of fatty acids of varying lengths and saturation attached at the C-1 and C-2 positions. Fatty acids containing 16…	=""1-Eicosadienoyl-2-linoleoyl-sn-glycero-3-phosphoethanolamine|GPEtn(20:2/18:2)|GPEtn(20:2n6/18:2n6)|GPEtn(20:2w6/18:2w6)|GPEtn(38:4)|PE(20:2/18:2)|PE(20:2n6/18:2n6)|PE(20:2w6/18:2w6)|PE(38:4)|Phophatidylethanolamine(20:2/18:2)|Phophatidylethanolamine(20	Glycerophospholipids	Glycerophosphoethanolamines						12640.1	9551.22	13345.6	11928.8	13163.9	13727.1	14018.1	11429.6
20.81_767.5469n	HMDB0009322	PE(20:3(5Z,8Z,11Z)/18:1(11Z))		0.281677	0.286257	1.10266	PM	SM	767.547	768.557	1	20.8135				x	M+H-H2O, M+H	C43H78NO8P	38.4	8.68	0.465388	83.9712	[ C00350 ]	Phosphatidylethanolamine				HMDB0009322	PE(20:3(5Z,8Z,11Z)/18:1(11Z))	Endogenous|Food	PE(20:3(5Z,8Z,11Z)/18:1(11Z)) is a phosphatidylethanolamine (PE or GPEtn). It is a glycerophospholipid in which a phosphorylethanolamine moiety occupies a glycerol substitution site. As is the case with diacylglycerols, glycerophosphoethanolamines can have many different combinations of fatty acids of varying lengths and saturation attached at the C-1 and C-2 positions. Fatty acids containing 16,…	=""1-Meadoyl-2-vaccenoyl-sn-glycero-3-phosphoethanolamine|GPEtn(20:3/18:1)|GPEtn(20:3n9/18:1n7)|GPEtn(20:3w9/18:1w7)|GPEtn(38:4)|PE(20:3/18:1)|PE(20:3n9/18:1n7)|PE(20:3w9/18:1w7)|PE(38:4)|Phophatidylethanolamine(20:3/18:1)|Phophatidylethanolamine(20:3n9/1	Glycerophospholipids	Glycerophosphoethanolamines						12640.1	9551.22	13345.6	11928.8	13163.9	13727.1	14018.1	11429.6
20.81_767.5469n	HMDB0009323	PE(20:3(5Z,8Z,11Z)/18:1(9Z))		0.281677	0.286257	1.10266	PM	SM	767.547	768.557	1	20.8135				x	M+H-H2O, M+H	C43H78NO8P	38.4	8.68	0.465388	83.9712	[ C00350 ]	Phosphatidylethanolamine				HMDB0009323	PE(20:3(5Z,8Z,11Z)/18:1(9Z))	Endogenous|Food	PE(20:3(5Z,8Z,11Z)/18:1(9Z)) is a phosphatidylethanolamine (PE or GPEtn). It is a glycerophospholipid in which a phosphorylethanolamine moiety occupies a glycerol substitution site. As is the case with diacylglycerols, glycerophosphoethanolamines can have many different combinations of fatty acids of varying lengths and saturation attached at the C-1 and C-2 positions. Fatty acids containing 16, …	=""1-Meadoyl-2-oleoyl-sn-glycero-3-phosphoethanolamine|GPEtn(20:3/18:1)|GPEtn(20:3n9/18:1n9)|GPEtn(20:3w9/18:1w9)|GPEtn(38:4)|PE(20:3/18:1)|PE(20:3n9/18:1n9)|PE(20:3w9/18:1w9)|PE(38:4)|Phophatidylethanolamine(20:3/18:1)|Phophatidylethanolamine(20:3n9/18:1	Glycerophospholipids	Glycerophosphoethanolamines						12640.1	9551.22	13345.6	11928.8	13163.9	13727.1	14018.1	11429.6
20.81_767.5469n	HMDB0009355	PE(20:3(8Z,11Z,14Z)/18:1(11Z))		0.281677	0.286257	1.10266	PM	SM	767.547	768.557	1	20.8135				x	M+H-H2O, M+H	C43H78NO8P	38.4	8.68	0.465388	83.9712	[ C00350 ]	Phosphatidylethanolamine				HMDB0009355	PE(20:3(8Z,11Z,14Z)/18:1(11Z))	Endogenous|Food	PE(20:3(8Z,11Z,14Z)/18:1(11Z)) is a phosphatidylethanolamine (PE or GPEtn). It is a glycerophospholipid in which a phosphorylethanolamine moiety occupies a glycerol substitution site. As is the case with diacylglycerols, glycerophosphoethanolamines can have many different combinations of fatty acids of varying lengths and saturation attached at the C-1 and C-2 positions. Fatty acids containing 16…	=""1-Homo-g-linolenoyl-2-vaccenoyl-sn-glycero-3-phosphoethanolamine|1-Homo-gamma-linolenoyl-2-vaccenoyl-sn-glycero-3-phosphoethanolamine|GPEtn(20:3/18:1)|GPEtn(20:3n6/18:1n7)|GPEtn(20:3w6/18:1w7)|GPEtn(38:4)|PE(20:3/18:1)|PE(20:3n6/18:1n7)|PE(20:3w6/18:1w	Glycerophospholipids	Glycerophosphoethanolamines						12640.1	9551.22	13345.6	11928.8	13163.9	13727.1	14018.1	11429.6
20.81_767.5469n	HMDB0009356	PE(20:3(8Z,11Z,14Z)/18:1(9Z))		0.281677	0.286257	1.10266	PM	SM	767.547	768.557	1	20.8135				x	M+H-H2O, M+H	C43H78NO8P	38.4	8.68	0.465388	83.9712	[ C00350 ]	Phosphatidylethanolamine				HMDB0009356	PE(20:3(8Z,11Z,14Z)/18:1(9Z))	Endogenous|Food	PE(20:3(8Z,11Z,14Z)/18:1(9Z)) is a phosphatidylethanolamine (PE or GPEtn). It is a glycerophospholipid in which a phosphorylethanolamine moiety occupies a glycerol substitution site. As is the case with diacylglycerols, glycerophosphoethanolamines can have many different combinations of fatty acids of varying lengths and saturation attached at the C-1 and C-2 positions. Fatty acids containing 16,…	=""1-Homo-g-linolenoyl-2-oleoyl-sn-glycero-3-phosphoethanolamine|1-Homo-gamma-linolenoyl-2-oleoyl-sn-glycero-3-phosphoethanolamine|GPEtn(20:3/18:1)|GPEtn(20:3n6/18:1n9)|GPEtn(20:3w6/18:1w9)|GPEtn(38:4)|PE(20:3/18:1)|PE(20:3n6/18:1n9)|PE(20:3w6/18:1w9)|PE(	Glycerophospholipids	Glycerophosphoethanolamines						12640.1	9551.22	13345.6	11928.8	13163.9	13727.1	14018.1	11429.6
20.81_767.5469n	HMDB0009387	PE(20:4(5Z,8Z,11Z,14Z)/18:0)		0.281677	0.286257	1.10266	PM	SM	767.547	768.557	1	20.8135				x	M+H-H2O, M+H	C43H78NO8P	38.4	8.68	0.465388	83.9712	[ C00350 ]	Phosphatidylethanolamine				HMDB0009387	PE(20:4(5Z,8Z,11Z,14Z)/18:0)	Endogenous|Food	PE(20:4(5Z,8Z,11Z,14Z)/18:0) is a phosphatidylethanolamine (PE or GPEtn). It is a glycerophospholipid in which a phosphorylethanolamine moiety occupies a glycerol substitution site. As is the case with diacylglycerols, glycerophosphoethanolamines can have many different combinations of fatty acids of varying lengths and saturation attached at the C-1 and C-2 positions. Fatty acids containing 16, …	=""1-Arachidonoyl-2-stearoyl-sn-glycero-3-phosphoethanolamine|GPEtn(20:4/18:0)|GPEtn(20:4n6/18:0)|GPEtn(20:4w6/18:0)|GPEtn(38:4)|PE(20:4/18:0)|PE(20:4n6/18:0)|PE(20:4w6/18:0)|PE(38:4)|Phophatidylethanolamine(20:4/18:0)|Phophatidylethanolamine(20:4n6/18:0)	Glycerophospholipids	Glycerophosphoethanolamines						12640.1	9551.22	13345.6	11928.8	13163.9	13727.1	14018.1	11429.6
20.81_767.5469n	HMDB0009420	PE(20:4(8Z,11Z,14Z,17Z)/18:0)		0.281677	0.286257	1.10266	PM	SM	767.547	768.557	1	20.8135				x	M+H-H2O, M+H	C43H78NO8P	38.4	8.68	0.465388	83.9712	[ C00350 ]	Phosphatidylethanolamine				HMDB0009420	PE(20:4(8Z,11Z,14Z,17Z)/18:0)	Endogenous|Food	PE(20:4(8Z,11Z,14Z,17Z)/18:0) is a phosphatidylethanolamine (PE or GPEtn). It is a glycerophospholipid in which a phosphorylethanolamine moiety occupies a glycerol substitution site. As is the case with diacylglycerols, glycerophosphoethanolamines can have many different combinations of fatty acids of varying lengths and saturation attached at the C-1 and C-2 positions. Fatty acids containing 16,…	=""1-Eicsoate|1-Eicsoatetraenoyl-2-stearoyl-sn-glycero-3-phosphoethanolamine|1-Eicsoic acid|GPEtn(20:4/18:0)|GPEtn(20:4n3/18:0)|GPEtn(20:4w3/18:0)|GPEtn(38:4)|PE(20:4/18:0)|PE(20:4n3/18:0)|PE(20:4w3/18:0)|PE(38:4)|Phophatidylethanolamine(20:4/18:0)|Phopha	Glycerophospholipids	Glycerophosphoethanolamines						12640.1	9551.22	13345.6	11928.8	13163.9	13727.1	14018.1	11429.6
20.81_767.5469n	HMDB0009583	PE(22:4(7Z,10Z,13Z,16Z)/16:0)		0.281677	0.286257	1.10266	PM	SM	767.547	768.557	1	20.8135				x	M+H-H2O, M+H	C43H78NO8P	38.4	8.68	0.465388	83.9712	[ C00350 ]	Phosphatidylethanolamine				HMDB0009583	PE(22:4(7Z,10Z,13Z,16Z)/16:0)	Endogenous|Food	PE(22:4(7Z,10Z,13Z,16Z)/16:0) is a phosphatidylethanolamine (PE or GPEtn). It is a glycerophospholipid in which a phosphorylethanolamine moiety occupies a glycerol substitution site. As is the case with diacylglycerols, glycerophosphoethanolamines can have many different combinations of fatty acids of varying lengths and saturation attached at the C-1 and C-2 positions. Fatty acids containing 16,…	=""1-Adrenoyl-2-palmitoyl-sn-glycero-3-phosphoethanolamine|GPEtn(22:4/16:0)|GPEtn(22:4n6/16:0)|GPEtn(22:4w6/16:0)|GPEtn(38:4)|PE(22:4/16:0)|PE(22:4n6/16:0)|PE(22:4w6/16:0)|PE(38:4)|Phophatidylethanolamine(22:4/16:0)|Phophatidylethanolamine(22:4n6/16:0)|Ph	Glycerophospholipids	Glycerophosphoethanolamines						12640.1	9551.22	13345.6	11928.8	13163.9	13727.1	14018.1	11429.6
20.81_767.5469n	=""61216-62-4""	1-Octadecanoyl-2-(5Z,8Z,11Z,14Z-eicosatetraenoyl)-sn-glycero-3-phosphoethanolamine		0.281677	0.286257	1.10266	PM	SM	767.547	768.557	1	20.8135				x	M+H-H2O, M+H	C43H78NO8P	37.7	5.21	0.465388	83.9712																		12640.1	9551.22	13345.6	11928.8	13163.9	13727.1	14018.1	11429.6
20.81_767.5469n	HMDB0113893	PE-NMe2(14:0/22:4(7Z,10Z,13Z,16Z))		0.281677	0.286257	1.10266	PM	SM	767.547	768.557	1	20.8135				x	M+H-H2O, M+H	C43H78NO8P	37.3	3.24	0.465388	83.9712						HMDB0113893	PE-NMe2(14:0/22:4(7Z,10Z,13Z,16Z))		PE-NMe2(14:0/22:4(7Z,10Z,13Z,16Z)) is a dimethylphosphatidylethanolamine. It is a glycerophospholipid, and it is formed by sequential methylation of phosphatidylethanolamine as part of a mechanism for biosynthesis of phosphatidylcholine. Dimethylphosphatidylethanolamines are usually found at trace levels in animal or plant tissues. They can have many different combinations of fatty acids of varyi…		Glycerophospholipids	Glycerophosphoethanolamines						12640.1	9551.22	13345.6	11928.8	13163.9	13727.1	14018.1	11429.6
20.81_767.5469n	HMDB0113951	PE-NMe2(16:0/20:4(5Z,8Z,11Z,14Z))		0.281677	0.286257	1.10266	PM	SM	767.547	768.557	1	20.8135				x	M+H-H2O, M+H	C43H78NO8P	37.3	3.24	0.465388	83.9712						HMDB0113951	PE-NMe2(16:0/20:4(5Z,8Z,11Z,14Z))		PE-NMe2(16:0/20:4(5Z,8Z,11Z,14Z)) is a dimethylphosphatidylethanolamine. It is a glycerophospholipid, and it is formed by sequential methylation of phosphatidylethanolamine as part of a mechanism for biosynthesis of phosphatidylcholine. Dimethylphosphatidylethanolamines are usually found at trace levels in animal or plant tissues. They can have many different combinations of fatty acids of varyin…		Glycerophospholipids	Glycerophosphoethanolamines						12640.1	9551.22	13345.6	11928.8	13163.9	13727.1	14018.1	11429.6
20.81_767.5469n	HMDB0113971	PE-NMe2(16:1(9Z)/20:3(5Z,8Z,11Z))		0.281677	0.286257	1.10266	PM	SM	767.547	768.557	1	20.8135				x	M+H-H2O, M+H	C43H78NO8P	37.3	3.24	0.465388	83.9712						HMDB0113971	PE-NMe2(16:1(9Z)/20:3(5Z,8Z,11Z))		PE-NMe2(16:1(9Z)/20:3(5Z,8Z,11Z)) is a dimethylphosphatidylethanolamine. It is a glycerophospholipid, and it is formed by sequential methylation of phosphatidylethanolamine as part of a mechanism for biosynthesis of phosphatidylcholine. Dimethylphosphatidylethanolamines are usually found at trace levels in animal or plant tissues. They can have many different combinations of fatty acids of varyin…		Glycerophospholipids	Glycerophosphoethanolamines						12640.1	9551.22	13345.6	11928.8	13163.9	13727.1	14018.1	11429.6
20.81_767.5469n	HMDB0113972	PE-NMe2(16:1(9Z)/20:3(8Z,11Z,14Z))		0.281677	0.286257	1.10266	PM	SM	767.547	768.557	1	20.8135				x	M+H-H2O, M+H	C43H78NO8P	37.3	3.24	0.465388	83.9712						HMDB0113972	PE-NMe2(16:1(9Z)/20:3(8Z,11Z,14Z))		PE-NMe2(16:1(9Z)/20:3(8Z,11Z,14Z)) is a dimethylphosphatidylethanolamine. It is a glycerophospholipid, and it is formed by sequential methylation of phosphatidylethanolamine as part of a mechanism for biosynthesis of phosphatidylcholine. Dimethylphosphatidylethanolamines are usually found at trace levels in animal or plant tissues. They can have many different combinations of fatty acids of varyi…		Glycerophospholipids	Glycerophosphoethanolamines						12640.1	9551.22	13345.6	11928.8	13163.9	13727.1	14018.1	11429.6
20.81_767.5469n	HMDB0113993	PE-NMe2(18:0/18:4(6Z,9Z,12Z,15Z))		0.281677	0.286257	1.10266	PM	SM	767.547	768.557	1	20.8135				x	M+H-H2O, M+H	C43H78NO8P	37.3	3.24	0.465388	83.9712						HMDB0113993	PE-NMe2(18:0/18:4(6Z,9Z,12Z,15Z))		PE-NMe2(18:0/18:4(6Z,9Z,12Z,15Z)) is a dimethylphosphatidylethanolamine. It is a glycerophospholipid, and it is formed by sequential methylation of phosphatidylethanolamine as part of a mechanism for biosynthesis of phosphatidylcholine. Dimethylphosphatidylethanolamines are usually found at trace levels in animal or plant tissues. They can have many different combinations of fatty acids of varyin…		Glycerophospholipids	Glycerophosphoethanolamines						12640.1	9551.22	13345.6	11928.8	13163.9	13727.1	14018.1	11429.6
20.81_767.5469n	HMDB0114018	PE-NMe2(18:1(11Z)/18:3(6Z,9Z,12Z))		0.281677	0.286257	1.10266	PM	SM	767.547	768.557	1	20.8135				x	M+H-H2O, M+H	C43H78NO8P	37.3	3.24	0.465388	83.9712						HMDB0114018	PE-NMe2(18:1(11Z)/18:3(6Z,9Z,12Z))		PE-NMe2(18:1(11Z)/18:3(6Z,9Z,12Z)) is a dimethylphosphatidylethanolamine. It is a glycerophospholipid, and it is formed by sequential methylation of phosphatidylethanolamine as part of a mechanism for biosynthesis of phosphatidylcholine. Dimethylphosphatidylethanolamines are usually found at trace levels in animal or plant tissues. They can have many different combinations of fatty acids of varyi…		Glycerophospholipids	Glycerophosphoethanolamines						12640.1	9551.22	13345.6	11928.8	13163.9	13727.1	14018.1	11429.6
20.81_767.5469n	HMDB0114019	PE-NMe2(18:1(11Z)/18:3(9Z,12Z,15Z))		0.281677	0.286257	1.10266	PM	SM	767.547	768.557	1	20.8135				x	M+H-H2O, M+H	C43H78NO8P	37.3	3.24	0.465388	83.9712						HMDB0114019	PE-NMe2(18:1(11Z)/18:3(9Z,12Z,15Z))		PE-NMe2(18:1(11Z)/18:3(9Z,12Z,15Z)) is a dimethylphosphatidylethanolamine. It is a glycerophospholipid, and it is formed by sequential methylation of phosphatidylethanolamine as part of a mechanism for biosynthesis of phosphatidylcholine. Dimethylphosphatidylethanolamines are usually found at trace levels in animal or plant tissues. They can have many different combinations of fatty acids of vary…		Glycerophospholipids	Glycerophosphoethanolamines						12640.1	9551.22	13345.6	11928.8	13163.9	13727.1	14018.1	11429.6
20.81_767.5469n	HMDB0114045	PE-NMe2(18:1(9Z)/18:3(6Z,9Z,12Z))		0.281677	0.286257	1.10266	PM	SM	767.547	768.557	1	20.8135				x	M+H-H2O, M+H	C43H78NO8P	37.3	3.24	0.465388	83.9712						HMDB0114045	PE-NMe2(18:1(9Z)/18:3(6Z,9Z,12Z))		PE-NMe2(18:1(9Z)/18:3(6Z,9Z,12Z)) is a dimethylphosphatidylethanolamine. It is a glycerophospholipid, and it is formed by sequential methylation of phosphatidylethanolamine as part of a mechanism for biosynthesis of phosphatidylcholine. Dimethylphosphatidylethanolamines are usually found at trace levels in animal or plant tissues. They can have many different combinations of fatty acids of varyin…		Glycerophospholipids	Glycerophosphoethanolamines						12640.1	9551.22	13345.6	11928.8	13163.9	13727.1	14018.1	11429.6
20.81_767.5469n	HMDB0114046	PE-NMe2(18:1(9Z)/18:3(9Z,12Z,15Z))		0.281677	0.286257	1.10266	PM	SM	767.547	768.557	1	20.8135				x	M+H-H2O, M+H	C43H78NO8P	37.3	3.24	0.465388	83.9712						HMDB0114046	PE-NMe2(18:1(9Z)/18:3(9Z,12Z,15Z))		PE-NMe2(18:1(9Z)/18:3(9Z,12Z,15Z)) is a dimethylphosphatidylethanolamine. It is a glycerophospholipid, and it is formed by sequential methylation of phosphatidylethanolamine as part of a mechanism for biosynthesis of phosphatidylcholine. Dimethylphosphatidylethanolamines are usually found at trace levels in animal or plant tissues. They can have many different combinations of fatty acids of varyi…		Glycerophospholipids	Glycerophosphoethanolamines						12640.1	9551.22	13345.6	11928.8	13163.9	13727.1	14018.1	11429.6
20.81_767.5469n	HMDB0114073	PE-NMe2(18:2(9Z,12Z)/18:2(9Z,12Z))		0.281677	0.286257	1.10266	PM	SM	767.547	768.557	1	20.8135				x	M+H-H2O, M+H	C43H78NO8P	37.3	3.24	0.465388	83.9712						HMDB0114073	PE-NMe2(18:2(9Z,12Z)/18:2(9Z,12Z))		PE-NMe2(18:2(9Z,12Z)/18:2(9Z,12Z)) is a dimethylphosphatidylethanolamine. It is a glycerophospholipid, and it is formed by sequential methylation of phosphatidylethanolamine as part of a mechanism for biosynthesis of phosphatidylcholine. Dimethylphosphatidylethanolamines are usually found at trace levels in animal or plant tissues. They can have many different combinations of fatty acids of varyi…		Glycerophospholipids	Glycerophosphoethanolamines						12640.1	9551.22	13345.6	11928.8	13163.9	13727.1	14018.1	11429.6
20.81_767.5469n	HMDB0114100	PE-NMe2(18:3(6Z,9Z,12Z)/18:1(11Z))		0.281677	0.286257	1.10266	PM	SM	767.547	768.557	1	20.8135				x	M+H-H2O, M+H	C43H78NO8P	37.3	3.24	0.465388	83.9712						HMDB0114100	PE-NMe2(18:3(6Z,9Z,12Z)/18:1(11Z))		PE-NMe2(18:3(6Z,9Z,12Z)/18:1(11Z)) is a dimethylphosphatidylethanolamine. It is a glycerophospholipid, and it is formed by sequential methylation of phosphatidylethanolamine as part of a mechanism for biosynthesis of phosphatidylcholine. Dimethylphosphatidylethanolamines are usually found at trace levels in animal or plant tissues. They can have many different combinations of fatty acids of varyi…		Glycerophospholipids	Glycerophosphoethanolamines						12640.1	9551.22	13345.6	11928.8	13163.9	13727.1	14018.1	11429.6
20.81_767.5469n	HMDB0114101	PE-NMe2(18:3(6Z,9Z,12Z)/18:1(9Z))		0.281677	0.286257	1.10266	PM	SM	767.547	768.557	1	20.8135				x	M+H-H2O, M+H	C43H78NO8P	37.3	3.24	0.465388	83.9712						HMDB0114101	PE-NMe2(18:3(6Z,9Z,12Z)/18:1(9Z))		PE-NMe2(18:3(6Z,9Z,12Z)/18:1(9Z)) is a dimethylphosphatidylethanolamine. It is a glycerophospholipid, and it is formed by sequential methylation of phosphatidylethanolamine as part of a mechanism for biosynthesis of phosphatidylcholine. Dimethylphosphatidylethanolamines are usually found at trace levels in animal or plant tissues. They can have many different combinations of fatty acids of varyin…		Glycerophospholipids	Glycerophosphoethanolamines						12640.1	9551.22	13345.6	11928.8	13163.9	13727.1	14018.1	11429.6
20.81_767.5469n	HMDB0114129	PE-NMe2(18:3(9Z,12Z,15Z)/18:1(11Z))		0.281677	0.286257	1.10266	PM	SM	767.547	768.557	1	20.8135				x	M+H-H2O, M+H	C43H78NO8P	37.3	3.24	0.465388	83.9712						HMDB0114129	PE-NMe2(18:3(9Z,12Z,15Z)/18:1(11Z))		PE-NMe2(18:3(9Z,12Z,15Z)/18:1(11Z)) is a dimethylphosphatidylethanolamine. It is a glycerophospholipid, and it is formed by sequential methylation of phosphatidylethanolamine as part of a mechanism for biosynthesis of phosphatidylcholine. Dimethylphosphatidylethanolamines are usually found at trace levels in animal or plant tissues. They can have many different combinations of fatty acids of vary…		Glycerophospholipids	Glycerophosphoethanolamines						12640.1	9551.22	13345.6	11928.8	13163.9	13727.1	14018.1	11429.6
20.81_767.5469n	HMDB0114130	PE-NMe2(18:3(9Z,12Z,15Z)/18:1(9Z))		0.281677	0.286257	1.10266	PM	SM	767.547	768.557	1	20.8135				x	M+H-H2O, M+H	C43H78NO8P	37.3	3.24	0.465388	83.9712						HMDB0114130	PE-NMe2(18:3(9Z,12Z,15Z)/18:1(9Z))		PE-NMe2(18:3(9Z,12Z,15Z)/18:1(9Z)) is a dimethylphosphatidylethanolamine. It is a glycerophospholipid, and it is formed by sequential methylation of phosphatidylethanolamine as part of a mechanism for biosynthesis of phosphatidylcholine. Dimethylphosphatidylethanolamines are usually found at trace levels in animal or plant tissues. They can have many different combinations of fatty acids of varyi…		Glycerophospholipids	Glycerophosphoethanolamines						12640.1	9551.22	13345.6	11928.8	13163.9	13727.1	14018.1	11429.6
20.81_767.5469n	HMDB0114157	PE-NMe2(18:4(6Z,9Z,12Z,15Z)/18:0)		0.281677	0.286257	1.10266	PM	SM	767.547	768.557	1	20.8135				x	M+H-H2O, M+H	C43H78NO8P	37.3	3.24	0.465388	83.9712						HMDB0114157	PE-NMe2(18:4(6Z,9Z,12Z,15Z)/18:0)		PE-NMe2(18:4(6Z,9Z,12Z,15Z)/18:0) is a dimethylphosphatidylethanolamine. It is a glycerophospholipid, and it is formed by sequential methylation of phosphatidylethanolamine as part of a mechanism for biosynthesis of phosphatidylcholine. Dimethylphosphatidylethanolamines are usually found at trace levels in animal or plant tissues. They can have many different combinations of fatty acids of varyin…		Glycerophospholipids	Glycerophosphoethanolamines						12640.1	9551.22	13345.6	11928.8	13163.9	13727.1	14018.1	11429.6
20.81_767.5469n	HMDB0114272	PE-NMe2(20:3(5Z,8Z,11Z)/16:1(9Z))		0.281677	0.286257	1.10266	PM	SM	767.547	768.557	1	20.8135				x	M+H-H2O, M+H	C43H78NO8P	37.3	3.24	0.465388	83.9712						HMDB0114272	PE-NMe2(20:3(5Z,8Z,11Z)/16:1(9Z))		PE-NMe2(20:3(5Z,8Z,11Z)/16:1(9Z)) is a dimethylphosphatidylethanolamine. It is a glycerophospholipid, and it is formed by sequential methylation of phosphatidylethanolamine as part of a mechanism for biosynthesis of phosphatidylcholine. Dimethylphosphatidylethanolamines are usually found at trace levels in animal or plant tissues. They can have many different combinations of fatty acids of varyin…		Glycerophospholipids	Glycerophosphoethanolamines						12640.1	9551.22	13345.6	11928.8	13163.9	13727.1	14018.1	11429.6
20.81_767.5469n	HMDB0114300	PE-NMe2(20:3(8Z,11Z,14Z)/16:1(9Z))		0.281677	0.286257	1.10266	PM	SM	767.547	768.557	1	20.8135				x	M+H-H2O, M+H	C43H78NO8P	37.3	3.24	0.465388	83.9712						HMDB0114300	PE-NMe2(20:3(8Z,11Z,14Z)/16:1(9Z))		PE-NMe2(20:3(8Z,11Z,14Z)/16:1(9Z)) is a dimethylphosphatidylethanolamine. It is a glycerophospholipid, and it is formed by sequential methylation of phosphatidylethanolamine as part of a mechanism for biosynthesis of phosphatidylcholine. Dimethylphosphatidylethanolamines are usually found at trace levels in animal or plant tissues. They can have many different combinations of fatty acids of varyi…		Glycerophospholipids	Glycerophosphoethanolamines						12640.1	9551.22	13345.6	11928.8	13163.9	13727.1	14018.1	11429.6
20.81_767.5469n	HMDB0114327	PE-NMe2(20:4(5Z,8Z,11Z,14Z)/16:0)		0.281677	0.286257	1.10266	PM	SM	767.547	768.557	1	20.8135				x	M+H-H2O, M+H	C43H78NO8P	37.3	3.24	0.465388	83.9712						HMDB0114327	PE-NMe2(20:4(5Z,8Z,11Z,14Z)/16:0)		PE-NMe2(20:4(5Z,8Z,11Z,14Z)/16:0) is a dimethylphosphatidylethanolamine. It is a glycerophospholipid, and it is formed by sequential methylation of phosphatidylethanolamine as part of a mechanism for biosynthesis of phosphatidylcholine. Dimethylphosphatidylethanolamines are usually found at trace levels in animal or plant tissues. They can have many different combinations of fatty acids of varyin…		Glycerophospholipids	Glycerophosphoethanolamines						12640.1	9551.22	13345.6	11928.8	13163.9	13727.1	14018.1	11429.6
20.81_767.5469n	HMDB0114355	PE-NMe2(20:4(8Z,11Z,14Z,17Z)/16:0)		0.281677	0.286257	1.10266	PM	SM	767.547	768.557	1	20.8135				x	M+H-H2O, M+H	C43H78NO8P	37.3	3.24	0.465388	83.9712						HMDB0114355	PE-NMe2(20:4(8Z,11Z,14Z,17Z)/16:0)		PE-NMe2(20:4(8Z,11Z,14Z,17Z)/16:0) is a dimethylphosphatidylethanolamine. It is a glycerophospholipid, and it is formed by sequential methylation of phosphatidylethanolamine as part of a mechanism for biosynthesis of phosphatidylcholine. Dimethylphosphatidylethanolamines are usually found at trace levels in animal or plant tissues. They can have many different combinations of fatty acids of varyi…		Glycerophospholipids	Glycerophosphoethanolamines						12640.1	9551.22	13345.6	11928.8	13163.9	13727.1	14018.1	11429.6
20.81_767.5469n	HMDB0114495	PE-NMe2(22:4(7Z,10Z,13Z,16Z)/14:0)		0.281677	0.286257	1.10266	PM	SM	767.547	768.557	1	20.8135				x	M+H-H2O, M+H	C43H78NO8P	37.3	3.24	0.465388	83.9712						HMDB0114495	PE-NMe2(22:4(7Z,10Z,13Z,16Z)/14:0)		PE-NMe2(22:4(7Z,10Z,13Z,16Z)/14:0) is a dimethylphosphatidylethanolamine. It is a glycerophospholipid, and it is formed by sequential methylation of phosphatidylethanolamine as part of a mechanism for biosynthesis of phosphatidylcholine. Dimethylphosphatidylethanolamines are usually found at trace levels in animal or plant tissues. They can have many different combinations of fatty acids of varyi…		Glycerophospholipids	Glycerophosphoethanolamines						12640.1	9551.22	13345.6	11928.8	13163.9	13727.1	14018.1	11429.6
20.81_767.5469n	HMDB0116711	PE-NMe2(16:0/20:4(8Z,11Z,14Z,17Z))		0.281677	0.286257	1.10266	PM	SM	767.547	768.557	1	20.8135				x	M+H-H2O, M+H	C43H78NO8P	37.3	3.24	0.465388	83.9712						HMDB0116711	PE-NMe2(16:0/20:4(8Z,11Z,14Z,17Z))		PE-NMe2(16:0/20:4(8Z,11Z,14Z,17Z)) is a dimethylphosphatidylethanolamine. It is a glycerophospholipid, and is formed by sequential methylation of phosphatidylethanolamine as part of a mechanism for biosynthesis of phosphatidylcholine. Dimethylphosphatidylethanolamines are usually found at trace levels in animal or plant tissues. They can have many different combinations of fatty acids of varying …		Glycerophospholipids	Glycerophosphoethanolamines						12640.1	9551.22	13345.6	11928.8	13163.9	13727.1	14018.1	11429.6
20.81_767.5469n	HMDB0007949	PC(15:0/20:4(5Z,8Z,11Z,14Z))		0.281677	0.286257	1.10266	PM	SM	767.547	768.557	1	20.8135				x	M+H-H2O, M+H	C43H78NO8P	37.3	2.88	0.465388	83.9712	[ C00157 ]	Phosphatidylcholine				HMDB0007949	PC(15:0/20:4(5Z,8Z,11Z,14Z))	Endogenous|Food	PC(15:0/20:4(5Z,8Z,11Z,14Z)) is a phosphatidylcholine (PC or GPCho). It is a glycerophospholipid in which a phosphorylcholine moiety occupies a glycerol substitution site. As is the case with diacylglycerols, glycerophosphocholines can have many different combinations of fatty acids of varying lengths and saturation attached at the C-1 and C-2 positions. Fatty acids containing 16, 18 and 20 carbo…	=""1-Pentadecanoyl-2-arachidonoyl-sn-glycero-3-phosphocholine|GPCho(15:0/20:4)|GPCho(15:0/20:4n6)|GPCho(15:0/20:4w6)|GPCho(35:4)|Lecithin|PC(15:0/20:4)|PC(15:0/20:4n6)|PC(15:0/20:4w6)|PC(35:4)|Phosphatidylcholine(15:0/20:4)|Phosphatidylcholine(15:0/20:4n6								12640.1	9551.22	13345.6	11928.8	13163.9	13727.1	14018.1	11429.6
20.81_767.5469n	HMDB0007950	PC(15:0/20:4(8Z,11Z,14Z,17Z))		0.281677	0.286257	1.10266	PM	SM	767.547	768.557	1	20.8135				x	M+H-H2O, M+H	C43H78NO8P	37.3	2.88	0.465388	83.9712	[ C00157 ]	Phosphatidylcholine				HMDB0007950	PC(15:0/20:4(8Z,11Z,14Z,17Z))	Endogenous|Food	PC(15:0/20:4(8Z,11Z,14Z,17Z)) is a phosphatidylcholine (PC or GPCho). It is a glycerophospholipid in which a phosphorylcholine moiety occupies a glycerol substitution site. As is the case with diacylglycerols, glycerophosphocholines can have many different combinations of fatty acids of varying lengths and saturation attached at the C-1 and C-2 positions. Fatty acids containing 16, 18 and 20 carb…	=""1-Pentadecanoyl-2-eicsoate|1-Pentadecanoyl-2-eicsoatetraenoyl-sn-glycero-3-phosphocholine|1-Pentadecanoyl-2-eicsoic acid|GPCho(15:0/20:4)|GPCho(15:0/20:4n3)|GPCho(15:0/20:4w3)|GPCho(35:4)|Lecithin|PC(15:0/20:4)|PC(15:0/20:4n3)|PC(15:0/20:4w3)|PC(35:4)|	Glycerophospholipids	Glycerophosphocholines						12640.1	9551.22	13345.6	11928.8	13163.9	13727.1	14018.1	11429.6
20.81_767.5469n	HMDB0008428	PC(20:4(5Z,8Z,11Z,14Z)/15:0)		0.281677	0.286257	1.10266	PM	SM	767.547	768.557	1	20.8135				x	M+H-H2O, M+H	C43H78NO8P	37.3	2.88	0.465388	83.9712	[ C00157 ]	Phosphatidylcholine				HMDB0008428	PC(20:4(5Z,8Z,11Z,14Z)/15:0)	Endogenous|Food	PC(20:4(5Z,8Z,11Z,14Z)/15:0) is a phosphatidylcholine (PC or GPCho). It is a glycerophospholipid in which a phosphorylcholine moiety occupies a glycerol substitution site. As is the case with diacylglycerols, glycerophosphocholines can have many different combinations of fatty acids of varying lengths and saturation attached at the C-1 and C-2 positions. Fatty acids containing 16, 18 and 20 carbo…	=""1-Arachidonoyl-2-pentadecanoyl-sn-glycero-3-phosphocholine|GPCho(20:4/15:0)|GPCho(20:4n6/15:0)|GPCho(20:4w6/15:0)|GPCho(35:4)|Lecithin|PC(20:4/15:0)|PC(20:4n6/15:0)|PC(20:4w6/15:0)|PC(35:4)|Phosphatidylcholine(20:4/15:0)|Phosphatidylcholine(20:4n6/15:0	Glycerophospholipids	Glycerophosphocholines						12640.1	9551.22	13345.6	11928.8	13163.9	13727.1	14018.1	11429.6
20.81_767.5469n	HMDB0008461	PC(20:4(8Z,11Z,14Z,17Z)/15:0)		0.281677	0.286257	1.10266	PM	SM	767.547	768.557	1	20.8135				x	M+H-H2O, M+H	C43H78NO8P	37.3	2.88	0.465388	83.9712	[ C00157 ]	Phosphatidylcholine				HMDB0008461	PC(20:4(8Z,11Z,14Z,17Z)/15:0)	Endogenous|Food	PC(20:4(8Z,11Z,14Z,17Z)/15:0) is a phosphatidylcholine (PC or GPCho). It is a glycerophospholipid in which a phosphorylcholine moiety occupies a glycerol substitution site. As is the case with diacylglycerols, glycerophosphocholines can have many different combinations of fatty acids of varying lengths and saturation attached at the C-1 and C-2 positions. Fatty acids containing 16, 18 and 20 carb…	=""1-Eicsoate|1-Eicsoatetraenoyl-2-pentadecanoyl-sn-glycero-3-phosphocholine|1-Eicsoic acid|GPCho(20:4/15:0)|GPCho(20:4n3/15:0)|GPCho(20:4w3/15:0)|GPCho(35:4)|Lecithin|PC(20:4/15:0)|PC(20:4n3/15:0)|PC(20:4w3/15:0)|PC(35:4)|Phosphatidylcholine(20:4/15:0)|P	Glycerophospholipids	Glycerophosphocholines						12640.1	9551.22	13345.6	11928.8	13163.9	13727.1	14018.1	11429.6
20.81_767.5469n	123060649	PC(13:0/22:4(7Z,10Z,13Z,16Z))		0.281677	0.286257	1.10266	PM	SM	767.547	768.557	1	20.8135				x	M+H-H2O, M+H	C43H78NO8P	37.3	2.87	0.465388	83.9712													LMGP0101136			Glycerophosphocholines [GP01]	Glycerophospholipids [GP]	12640.1	9551.22	13345.6	11928.8	13163.9	13727.1	14018.1	11429.6
20.81_767.5469n	123060712	PC(15:0/20:4(5Z,8Z,11Z,14Z))		0.281677	0.286257	1.10266	PM	SM	767.547	768.557	1	20.8135				x	M+H-H2O, M+H	C43H78NO8P	37.3	2.87	0.465388	83.9712													LMGP0101142			Glycerophosphocholines [GP01]	Glycerophospholipids [GP]	12640.1	9551.22	13345.6	11928.8	13163.9	13727.1	14018.1	11429.6
20.81_767.5469n	123060741	PC(15:1(9Z)/20:3(8Z,11Z,14Z))		0.281677	0.286257	1.10266	PM	SM	767.547	768.557	1	20.8135				x	M+H-H2O, M+H	C43H78NO8P	37.3	2.87	0.465388	83.9712													LMGP0101145			Glycerophosphocholines [GP01]	Glycerophospholipids [GP]	12640.1	9551.22	13345.6	11928.8	13163.9	13727.1	14018.1	11429.6
20.81_767.5469n	123060796	PC(17:0/18:4(6Z,9Z,12Z,15Z))		0.281677	0.286257	1.10266	PM	SM	767.547	768.557	1	20.8135				x	M+H-H2O, M+H	C43H78NO8P	37.3	2.87	0.465388	83.9712													LMGP0101150			Glycerophosphocholines [GP01]	Glycerophospholipids [GP]	12640.1	9551.22	13345.6	11928.8	13163.9	13727.1	14018.1	11429.6
20.81_767.5469n	123060822	PC(17:1(9Z)/18:3(6Z,9Z,12Z))		0.281677	0.286257	1.10266	PM	SM	767.547	768.557	1	20.8135				x	M+H-H2O, M+H	C43H78NO8P	37.3	2.87	0.465388	83.9712													LMGP0101153			Glycerophosphocholines [GP01]	Glycerophospholipids [GP]	12640.1	9551.22	13345.6	11928.8	13163.9	13727.1	14018.1	11429.6
20.81_767.5469n	123060823	PC(17:1(9Z)/18:3(9Z,12Z,15Z))		0.281677	0.286257	1.10266	PM	SM	767.547	768.557	1	20.8135				x	M+H-H2O, M+H	C43H78NO8P	37.3	2.87	0.465388	83.9712													LMGP0101153			Glycerophosphocholines [GP01]	Glycerophospholipids [GP]	12640.1	9551.22	13345.6	11928.8	13163.9	13727.1	14018.1	11429.6
20.81_767.5469n	123060851	PC(17:2(9Z,12Z)/18:2(9Z,12Z))		0.281677	0.286257	1.10266	PM	SM	767.547	768.557	1	20.8135				x	M+H-H2O, M+H	C43H78NO8P	37.3	2.87	0.465388	83.9712													LMGP0101156			Glycerophosphocholines [GP01]	Glycerophospholipids [GP]	12640.1	9551.22	13345.6	11928.8	13163.9	13727.1	14018.1	11429.6
20.81_767.5469n	123060911	PC(18:2(9Z,12Z)/17:2(9Z,12Z))		0.281677	0.286257	1.10266	PM	SM	767.547	768.557	1	20.8135				x	M+H-H2O, M+H	C43H78NO8P	37.3	2.87	0.465388	83.9712													LMGP0101162			Glycerophosphocholines [GP01]	Glycerophospholipids [GP]	12640.1	9551.22	13345.6	11928.8	13163.9	13727.1	14018.1	11429.6
20.81_767.5469n	123060937	PC(18:3(6Z,9Z,12Z)/17:1(9Z))		0.281677	0.286257	1.10266	PM	SM	767.547	768.557	1	20.8135				x	M+H-H2O, M+H	C43H78NO8P	37.3	2.87	0.465388	83.9712													LMGP0101164			Glycerophosphocholines [GP01]	Glycerophospholipids [GP]	12640.1	9551.22	13345.6	11928.8	13163.9	13727.1	14018.1	11429.6
20.81_767.5469n	123060968	PC(18:3(9Z,12Z,15Z)/17:1(9Z))		0.281677	0.286257	1.10266	PM	SM	767.547	768.557	1	20.8135				x	M+H-H2O, M+H	C43H78NO8P	37.3	2.87	0.465388	83.9712													LMGP0101168			Glycerophosphocholines [GP01]	Glycerophospholipids [GP]	12640.1	9551.22	13345.6	11928.8	13163.9	13727.1	14018.1	11429.6
20.81_767.5469n	123060996	PC(18:4(6Z,9Z,12Z,15Z)/17:0)		0.281677	0.286257	1.10266	PM	SM	767.547	768.557	1	20.8135				x	M+H-H2O, M+H	C43H78NO8P	37.3	2.87	0.465388	83.9712													LMGP0101170			Glycerophosphocholines [GP01]	Glycerophospholipids [GP]	12640.1	9551.22	13345.6	11928.8	13163.9	13727.1	14018.1	11429.6
20.81_767.5469n	123061159	PC(20:3(8Z,11Z,14Z)/15:1(9Z))		0.281677	0.286257	1.10266	PM	SM	767.547	768.557	1	20.8135				x	M+H-H2O, M+H	C43H78NO8P	37.3	2.87	0.465388	83.9712													LMGP0101187			Glycerophosphocholines [GP01]	Glycerophospholipids [GP]	12640.1	9551.22	13345.6	11928.8	13163.9	13727.1	14018.1	11429.6
20.81_767.5469n	123061189	PC(20:4(5Z,8Z,11Z,14Z)/15:0)		0.281677	0.286257	1.10266	PM	SM	767.547	768.557	1	20.8135				x	M+H-H2O, M+H	C43H78NO8P	37.3	2.87	0.465388	83.9712													LMGP0101190			Glycerophosphocholines [GP01]	Glycerophospholipids [GP]	12640.1	9551.22	13345.6	11928.8	13163.9	13727.1	14018.1	11429.6
20.81_767.5469n	123061355	PC(22:4(7Z,10Z,13Z,16Z)/13:0)		0.281677	0.286257	1.10266	PM	SM	767.547	768.557	1	20.8135				x	M+H-H2O, M+H	C43H78NO8P	37.3	2.87	0.465388	83.9712													LMGP0101206			Glycerophosphocholines [GP01]	Glycerophospholipids [GP]	12640.1	9551.22	13345.6	11928.8	13163.9	13727.1	14018.1	11429.6
20.81_767.5469n	7983418	PC(18:2(9Z,12E)/17:2(9Z,11E))		0.281677	0.286257	1.10266	PM	SM	767.547	768.557	1	20.8135				x	M+H-H2O, M+H	C43H78NO8P	37.3	2.87	0.465388	83.9712													LMGP0101093			Glycerophosphocholines [GP01]	Glycerophospholipids [GP]	12640.1	9551.22	13345.6	11928.8	13163.9	13727.1	14018.1	11429.6
20.81_767.5469n	HMDB0113034	PE-NMe(15:0/22:4(7Z,10Z,13Z,16Z))		0.281677	0.286257	1.10266	PM	SM	767.547	768.557	1	20.8135				x	M+H-H2O, M+H	C43H78NO8P	37.1	2.17	0.465388	83.9712						HMDB0113034	PE-NMe(15:0/22:4(7Z,10Z,13Z,16Z))		PE-NMe(15:0/22:4(7Z,10Z,13Z,16Z)) is a monomethylphosphatidylethanolamine. It is a glycerophospholipid, and it is formed by sequential methylation of phosphatidylethanolamine as part of a mechanism for biosynthesis of phosphatidylcholine. Monomethylphosphatidylethanolamines are usually found at trace levels in animal or plant tissues. They can have many different combinations of fatty acids of va…		Glycerophospholipids	Glycerophosphoethanolamines						12640.1	9551.22	13345.6	11928.8	13163.9	13727.1	14018.1	11429.6
20.81_767.5469n	HMDB0113594	PE-NMe(22:4(7Z,10Z,13Z,16Z)/15:0)		0.281677	0.286257	1.10266	PM	SM	767.547	768.557	1	20.8135				x	M+H-H2O, M+H	C43H78NO8P	37.1	2.17	0.465388	83.9712						HMDB0113594	PE-NMe(22:4(7Z,10Z,13Z,16Z)/15:0)		PE-NMe(22:4(7Z,10Z,13Z,16Z)/15:0) is a monomethylphosphatidylethanolamine. It is a glycerophospholipid, and it is formed by sequential methylation of phosphatidylethanolamine as part of a mechanism for biosynthesis of phosphatidylcholine. Monomethylphosphatidylethanolamines are usually found at trace levels in animal or plant tissues. They can have many different combinations of fatty acids of va…		Glycerophospholipids	Glycerophosphoethanolamines						12640.1	9551.22	13345.6	11928.8	13163.9	13727.1	14018.1	11429.6
16.03_379.3054m/z		Conessine	*	0.0376995	0.124618	-1.29478	SM	PM		379.305	1	16.0321	x			x	M+Na	C24H40N2	34.7	0	-8.40731	82.8121																		182.497	156.63	160.076	143.536	142.191	137.994	118.937	97.2876
16.03_379.3054m/z	Conessine 24421			0.0376995	0.124618	-1.29478	SM	PM		379.305	1	16.0321	x			x	M+Na	C24H40N2	34.7	0	-8.40649	82.8121																		182.497	156.63	160.076	143.536	142.191	137.994	118.937	97.2876
16.03_379.3054m/z	Conessine 24422			0.0376995	0.124618	-1.29478	SM	PM		379.305	1	16.0321	x			x	M+Na	C24H40N2	34.7	0	-8.40649	82.8121																		182.497	156.63	160.076	143.536	142.191	137.994	118.937	97.2876
16.03_379.3054m/z	Conessine 24423			0.0376995	0.124618	-1.29478	SM	PM		379.305	1	16.0321	x			x	M+Na	C24H40N2	34.7	0	-8.40649	82.8121																		182.497	156.63	160.076	143.536	142.191	137.994	118.937	97.2876
17.76_551.3302m/z	123066196	=""PI(O-18:0/0:0)""	*	0.000665936	0.032538	-2.92789	SM	PM		551.33	1	17.756	x			x	M+H-2H2O	C27H55O11P	34.3	0	-7.03456	79.2244													LMGP0606000			Glycerophosphoinositols [GP06]	Glycerophospholipids [GP]	344.378	267.154	292.634	263.868	132.09	120.128	68.1739	78.5406
17.76_551.3302m/z	0UUOdDwn@-Y@5Ka	Arg-Thr		0.000665936	0.032538	-2.92789	SM	PM		551.33	1	17.756	x			x	2M+H	C10H21N5O4	37.4	0	7.69878	95.3751																		344.378	267.154	292.634	263.868	132.09	120.128	68.1739	78.5406
17.76_551.3302m/z	=""57-47-6""	Physostigmine		0.000665936	0.032538	-2.92789	SM	PM		551.33	1	17.756	x			x	2M+H	C15H21N3O2	36.7	0	-6.92083	91.4854																		344.378	267.154	292.634	263.868	132.09	120.128	68.1739	78.5406
17.76_551.3302m/z	c980mfn-8@O3-yb	Thr-Arg		0.000665936	0.032538	-2.92789	SM	PM		551.33	1	17.756	x			x	2M+H	C10H21N5O4	37.4	0	7.69878	95.3751																		344.378	267.154	292.634	263.868	132.09	120.128	68.1739	78.5406
17.76_551.3302m/z	HMDB0015116	Physostigmine		0.000665936	0.032538	-2.92789	SM	PM		551.33	1	17.756	x			x	2M+H	C15H21N3O2	36.7	0	-6.92083	91.4854	C06535	Physostigmine	map01063 // map01110	Biosynthesis of alkaloids derived from shikimate pathway // Biosynthesis of secondary metabolites	//	HMDB0015116	Physostigmine		A cholinesterase inhibitor that is rapidly absorbed through membranes. It can be applied topically to the conjunctiva. It also can cross the blood-brain barrier and is used when central nervous system effects are desired, as in the treatment of severe anticholinergic toxicity. [PubChem]	Erserine|Eserine|Eserine Sulfate|Eserolein, Methylcarbamate	Indoles and derivatives	Pyrroloindoles						344.378	267.154	292.634	263.868	132.09	120.128	68.1739	78.5406
17.76_551.3302m/z	HMDB0028719	Arginyl-Threonine		0.000665936	0.032538	-2.92789	SM	PM		551.33	1	17.756	x			x	2M+H	C10H21N5O4	37.4	0	7.69878	95.3751						HMDB0028719	Arginyl-Threonine	Endogenous	Arginyl-Threonine is a dipeptide composed of arginine and threonine. It is an incomplete breakdown product of protein digestion or protein catabolism. Some dipeptides are known to have physiological or cell-signaling effects although most are simply short-lived intermediates on their way to specific amino acid degradation pathways following further proteolysis. This dipeptide has not yet been ide…	Arg-Thr|Arginine Threonine dipeptide|Arginine-Threonine dipeptide|Arginylthreonine|L-Arginyl-L-Threonine|R-T Dipeptide|RT dipeptide	Carboxylic acids and derivatives	Amino acids, peptides, and analogues						344.378	267.154	292.634	263.868	132.09	120.128	68.1739	78.5406
17.76_551.3302m/z	HMDB0029055	Threoninyl-Arginine		0.000665936	0.032538	-2.92789	SM	PM		551.33	1	17.756	x			x	2M+H	C10H21N5O4	37.4	0	7.69878	95.3751						HMDB0029055	Threoninyl-Arginine	Endogenous	Threoninyl-Arginine is a dipeptide composed of threonine and arginine. It is an incomplete breakdown product of protein digestion or protein catabolism. Some dipeptides are known to have physiological or cell-signaling effects although most are simply short-lived intermediates on their way to specific amino acid degradation pathways following further proteolysis. This dipeptide has not yet been i…	L-Threoninyl-L-Arginine|T-R Dipeptide|Thr-Arg|Threonine Arginine dipeptide|Threonine-Arginine dipeptide|Threoninylarginine|TR dipeptide	Carboxylic acids and derivatives	Amino acids, peptides, and analogues						344.378	267.154	292.634	263.868	132.09	120.128	68.1739	78.5406
17.76_551.3302m/z	HMDB0033079	Ganoderic acid V		0.000665936	0.032538	-2.92789	SM	PM		551.33	1	17.756	x			x	M+Na	C32H48O6	33.5	0	-7.73806	76.0528						HMDB0033079	Ganoderic acid V	Endogenous|Food	Ganoderic acid V is found in mushrooms. Ganoderic acid V is produced by Ganoderma lucidum (reishi).	15-Acetoxy-7-hydroxy-3-oxolanosta-8,24-dien-26-oic acid|Ganoderic acid V	Prenol lipids	Triterpenoids						344.378	267.154	292.634	263.868	132.09	120.128	68.1739	78.5406
17.76_551.3302m/z	HMDB0035225	(22S)-Acetoxy-3alpha,15alpha-dihydroxylanosta-7,9(11),24-trien-26-oic acid		0.000665936	0.032538	-2.92789	SM	PM		551.33	1	17.756	x			x	M+Na	C32H48O6	33.5	0	-7.73806	76.0528						HMDB0035225	(22S)-Acetoxy-3alpha,15alpha-dihydroxylanosta-7,9(11),24-trien-26-oic acid	Food|Endogenous	(22S)-Acetoxy-3beta,15alpha-dihydroxylanosta-7,9(11),24-trien-26-oic acid is found in mushrooms. (22S)-Acetoxy-3beta,15alpha-dihydroxylanosta-7,9(11),24-trien-26-oic acid is a constituent of Ganoderma lucidum (reishi).	22S-Acetoxy-3a,15a-dihydroxylanosta-7,9(11),24-trien-26-oic acid	Prenol lipids	Triterpenoids						344.378	267.154	292.634	263.868	132.09	120.128	68.1739	78.5406
17.76_551.3302m/z	HMDB0035335	(24E)-3alpha-Acetoxy-15alpha,22S-dihydroxylanosta-7,9(11),24-trien-26-oic acid		0.000665936	0.032538	-2.92789	SM	PM		551.33	1	17.756	x			x	M+Na	C32H48O6	33.5	0	-7.73806	76.0528						HMDB0035335	(24E)-3alpha-Acetoxy-15alpha,22S-dihydroxylanosta-7,9(11),24-trien-26-oic acid	Food|Endogenous	(24E)-3alpha-Acetoxy-15alpha,22S-dihydroxylanosta-7,9(11),24-trien-26-oic acid is found in mushrooms. (24E)-3alpha-Acetoxy-15alpha,22S-dihydroxylanosta-7,9(11),24-trien-26-oic acid is a constituent of Ganoderma lucidum (reishi).	3a-Acetoxy-15a,22S-dihydroxylanosta-7,9(11),24E-trien-26-oic acid	Prenol lipids	Triterpenoids						344.378	267.154	292.634	263.868	132.09	120.128	68.1739	78.5406
[truncated: 9,411 more rows]

## Sheet: Exp#1_HILIC_Pos
Compound	Compound ID	Description	Accepted?	Anova (p) SM_PM	q Value SM_PM	Max Fold Change SM_PM	Highest Mean SM_PM	Lowest Mean SM_PM	m/z	Charge	Retention time (min)	Anova p-value <= 0.1	Max fold change >= 1.2	L2	L3a	L3b	Adducts	Formula	Score	Fragmentation Score	Mass Error (ppm)	Isotope Similarity	Neutral mass (Da)	Theoretical Isotope Distribution	SC_20160524_ND_HILICp_FMS_SM14_0	SC_20160524_ND_HILICp_FMS_SM15_0	SC_20160524_ND_HILICp_FMS_PM12_0	SC_20160524_ND_HILICp_FMS_PM17_0	Kegg Name	Kegg Pathway ID	Kegg Pathway Name	Kegg Pathway Class	HMDB ID	HMDB Name	HMDB Origin	HMDB Description	HMDB Synonym	HMDB Class	HMDB SubClass
[truncated: 12,032 more rows]

[truncated: 2 more sheets: Exp#2_HILIC_Pos, Exp#2_HILIC_Neg]
